# Supplementary material for: 2-Bromo-1-(4-methyl­phen­yl)-3-phenyl­prop-2-en-1-one
Source: Acta Crystallogr Sect E Struct Rep Online. 2008 Jul 19;64(Pt 8):o1559. doi: 10.1107/S1600536808022289 (PMC2962181; doi:10.1107/S1600536808022289)
Supplement: Supplementary file 2 [file e-64-o1559-Isup2.hkl]

#
# h,k,l, Fc-squared, Fo-squared, sigma(Fo-squared) and status flag
#
data_I
_shelx_title ' patil136_0m in Pbca (100K)'
_shelx_refln_list_code          4
_shelx_F_calc_maximum      289.36
_exptl_crystal_F_000      1216.00
_reflns_d_resolution_high  0.7097
 
loop_
 _symmetry_equiv_pos_as_xyz
 'x, y, z'
 '-x+1/2, -y, z+1/2'
 '-x, y+1/2, -z+1/2'
 'x+1/2, -y+1/2, -z'
 '-x, -y, -z'
 'x-1/2, y, -z-1/2'
 'x, -y-1/2, z-1/2'
 '-x-1/2, y-1/2, z'
 
_cell_length_a     8.7192
_cell_length_b    11.5819
_cell_length_c    26.4769
_cell_angle_alpha  90.000
_cell_angle_beta   90.000
_cell_angle_gamma  90.000
 
_shelx_F_squared_multiplier     1.000
 
loop_
 _refln_index_h
 _refln_index_k
 _refln_index_l
 _refln_F_squared_calc
 _refln_F_squared_meas
 _refln_F_squared_sigma
 _refln_observed_status
   2   0   0     3339.65     3421.66     72.25 o
   4   0   0    46736.39    44539.72   1367.05 o
   6   0   0     5371.86     4759.08    408.69 o
   8   0   0     9630.33     9552.56    552.11 o
  10   0   0      143.42      -24.28    122.94 o
   2   1   0    35625.14    35135.55    470.73 o
   4   1   0       57.22      106.50     21.69 o
   6   1   0     4098.43     3780.79    161.00 o
   8   1   0       25.69      -32.38     88.03 o
  10   1   0      601.56      405.98    131.34 o
  12   1   0      521.88      392.68    210.84 o
   0   2   0     8044.29     8651.38    157.68 o
   2   2   0    22672.49    22846.11    515.22 o
   4   2   0    15949.61    15296.03    416.96 o
   6   2   0     1198.75     1177.47    104.86 o
   8   2   0       49.38      -38.23     65.63 o
  10   2   0     4608.74     4357.85    439.85 o
  12   2   0     1593.11     1000.85    278.22 o
   2   3   0    41314.97    41125.73    882.50 o
   4   3   0      150.99      170.10     86.64 o
   6   3   0     8806.81     9074.76    337.66 o
   8   3   0     2224.68     2224.52    201.65 o
  10   3   0     2876.73     2731.57    370.60 o
  12   3   0     1477.68     1175.76    294.51 o
   0   4   0      278.36      265.31     34.13 o
   2   4   0    16898.22    15551.68   1618.06 o
   4   4   0     4032.51     3816.95    312.51 o
   6   4   0       60.76       20.65     61.81 o
   8   4   0       38.35      113.53     85.37 o
  10   4   0      304.95       74.71    148.11 o
   2   5   0    14314.65    14573.99    285.97 o
   4   5   0      424.63      418.76     81.84 o
   6   5   0     5864.89     6507.03    339.85 o
   8   5   0      988.38      692.27    135.14 o
  10   5   0      941.25      613.71    218.66 o
   0   6   0    51001.94    52428.41   1100.96 o
   2   6   0       42.84      -17.78     36.48 o
   4   6   0    16290.92    15526.96    561.48 o
   6   6   0     3506.37     3714.01    368.32 o
   8   6   0     9808.62    10465.24    435.85 o
  10   6   0      831.53      565.31    222.17 o
   2   7   0     1190.34     1561.10    112.67 o
   4   7   0      148.99       65.50     80.69 o
   6   7   0     1236.54     1333.94    274.27 o
   8   7   0      333.26      252.85    113.90 o
  10   7   0      175.21       51.49    165.54 o
   0   8   0     6546.69     6272.60    209.25 o
   2   8   0      198.15      102.64     88.68 o
   6   8   0       88.24       26.30     80.76 o
   8   8   0     2861.97     2861.45    249.09 o
  10   8   0     1555.10     1436.87    326.04 o
   2   9   0    16444.52    15514.57    439.03 o
   4   9   0      870.96      969.38    128.53 o
   6   9   0     3987.11     4040.82    259.12 o
   8   9   0     2795.37     2443.82    360.74 o
  10   9   0      456.44      642.71    255.41 o
   0  10   0     1904.35     1798.18    222.17 o
   2  10   0      723.23     1045.18    246.53 o
   4  10   0      709.92      773.98    122.43 o
   6  10   0      127.88      222.33    103.34 o
   8  10   0       95.82      294.43    190.72 o
   2  11   0    12585.21    12736.25   1338.17 o
   4  11   0      257.78      286.93    146.64 o
   6  11   0     1588.29     1778.39    306.40 o
   8  11   0      688.17      647.03    254.10 o
   0  12   0     8332.83     9165.26    536.80 o
   2  12   0       97.00      108.47     91.04 o
   4  12   0     1666.36     1935.05    295.57 o
   6  12   0     1519.01     1060.48    266.48 o
   8  12   0      607.25      685.15    248.64 o
   2  13   0      510.60      486.61    134.98 o
   4  13   0      242.33      129.64    114.27 o
   6  13   0      228.84      188.76    187.38 o
   0  14   0     3651.34     4126.97    404.66 o
   2  14   0      330.01      472.73    182.41 o
   4  14   0     3960.90     3504.90    289.64 o
   6  14   0       53.20      387.71    216.71 o
   2  15   0     1192.51     1231.60    193.05 o
   4  15   0     1979.42     2260.65    277.28 o
   0  16   0     1014.27     1312.63    293.86 o
   2  16   0      644.65      589.18    164.42 o
   1   1   1      423.70      438.97     27.79 o
   2   1   1     1781.14     1724.96     39.34 o
   3   1   1     7095.79     6445.00     97.63 o
   4   1   1       80.72      112.87     19.32 o
   5   1   1     4220.03     4223.66     87.93 o
   6   1   1     2972.75     2906.06     94.73 o
   7   1   1    15318.18    14663.91    291.95 o
   8   1   1      347.79      361.26    113.73 o
   9   1   1      137.69       99.09     63.32 o
  10   1   1     1120.10     1115.29    147.18 o
  11   1   1     2995.22     3072.50    289.90 o
  12   1   1      289.65      144.33    157.44 o
   0   2   1      239.80      306.14     12.97 o
   1   2   1     3351.49     3529.67     65.77 o
   2   2   1    10986.93    11253.11    177.31 o
   3   2   1     3090.53     2952.68    118.12 o
   4   2   1       41.93       46.28     23.26 o
   5   2   1    21087.65    19591.21    270.06 o
   6   2   1     2859.83     3010.63     92.92 o
   7   2   1      179.46      160.62     49.29 o
   8   2   1      235.73      177.16     74.23 o
   9   2   1     6724.64     6224.11    475.90 o
  10   2   1      172.35      359.94    207.66 o
  11   2   1      474.58      286.46    130.59 o
  12   2   1       76.44      165.29    147.58 o
   1   3   1     1713.09     1882.75     52.37 o
   2   3   1      143.84      128.05     27.60 o
   3   3   1       14.89       23.52     24.68 o
   4   3   1      653.98      650.75     59.12 o
   5   3   1       26.68       31.90     34.49 o
   6   3   1       46.84       21.38     42.57 o
   7   3   1       18.50      -17.67     46.49 o
   8   3   1        0.12       22.34     58.98 o
   9   3   1      897.06     1000.02    133.75 o
  10   3   1       18.06      -50.96     94.14 o
  11   3   1       18.19       -8.65    102.48 o
  12   3   1        5.74       -5.72    119.26 o
   0   4   1     9315.05     9427.92    165.01 o
   1   4   1    15300.16    15156.19    245.74 o
   2   4   1      459.90      640.50     81.76 o
   3   4   1     4489.79     4168.49    121.02 o
   4   4   1     5998.93     5866.40    208.44 o
   5   4   1    18311.27    18646.38    371.06 o
   6   4   1      202.35      198.47     67.32 o
   7   4   1      193.94      219.24     66.31 o
   8   4   1      858.55      743.35    111.63 o
   9   4   1     5611.78     5154.25    850.70 o
  10   4   1       84.71      195.71    114.38 o
  11   4   1      301.92      274.56    131.40 o
   1   5   1     7032.88     7322.59    129.53 o
   2   5   1     3004.88     3260.25    113.38 o
   3   5   1     5874.78     5165.52    142.45 o
   4   5   1      949.71     1086.16     77.94 o
   5   5   1      122.65       -2.69     38.88 o
   6   5   1     2769.56     2669.84    184.66 o
   7   5   1     9145.95     9271.60    265.51 o
   8   5   1      512.31      582.73     91.40 o
   9   5   1      617.84      574.53    114.11 o
  10   5   1      171.13       90.57    118.41 o
  11   5   1      932.89      658.39    184.36 o
   0   6   1     4048.82     4841.64    109.96 o
   1   6   1     1896.54     2085.81     61.02 o
   2   6   1       23.50       10.13     18.41 o
   3   6   1      972.89      971.22     56.05 o
   4   6   1      317.78      299.62     53.78 o
   5   6   1      853.72      896.28     86.74 o
   6   6   1      348.08      415.16     72.55 o
   7   6   1      757.99      698.64     93.34 o
   8   6   1      858.67      726.83    131.10 o
   9   6   1      781.49      819.71    131.87 o
  10   6   1      126.96      -13.33    106.32 o
  11   6   1      160.29       11.14    129.73 o
   1   7   1     6235.35     6074.08    120.56 o
   2   7   1     5431.99     5458.44    115.86 o
   3   7   1    19371.02    19360.63    310.04 o
   4   7   1     1788.59     1971.26    107.75 o
   5   7   1      665.58      708.73    106.20 o
   6   7   1     3234.62     3458.53    160.27 o
   7   7   1     6604.01     6666.77    230.73 o
   8   7   1      251.92      325.62    120.86 o
   9   7   1       63.84      -28.08     83.21 o
  10   7   1      200.54       99.50    163.22 o
  11   7   1     2210.60     2816.25    308.05 o
   0   8   1      505.42      515.48     40.38 o
   1   8   1     3312.85     3298.58     75.38 o
   2   8   1       32.26       -0.60     32.65 o
   3   8   1      307.92      408.89     58.35 o
   4   8   1       10.65        4.31     30.07 o
   5   8   1     3252.64     3188.50    148.06 o
   6   8   1      113.26      211.15     65.98 o
   7   8   1      183.15      307.80     78.93 o
   8   8   1      102.28       49.17     86.68 o
   9   8   1     1107.24      911.48    184.56 o
  10   8   1      147.48      325.70    150.81 o
   1   9   1     2218.97     2295.78     79.52 o
   2   9   1      136.83      187.98     45.95 o
   3   9   1     3398.82     3650.63    135.88 o
   4   9   1     2462.41     2638.00    207.96 o
   5   9   1      204.03       71.48     53.63 o
   6   9   1      185.38      157.86     72.67 o
   7   9   1      793.71      999.63    136.46 o
   8   9   1       19.86       45.32     87.95 o
   9   9   1      394.93      389.88    147.68 o
  10   9   1       81.27      -17.12    122.15 o
   0  10   1      142.18      292.24     85.08 o
   1  10   1     4751.46     4639.63    166.62 o
   2  10   1        1.28      -41.40     41.40 o
   3  10   1     2142.80     1970.39    108.79 o
   4  10   1      278.51      249.41     64.34 o
   5  10   1     6603.73     6775.55    335.97 o
   6  10   1      238.87      208.30     86.87 o
   7  10   1      442.62      511.57    118.97 o
   8  10   1      347.16      647.43    163.76 o
   9  10   1     2752.81     3429.46    313.34 o
   1  11   1      495.64      534.34     79.02 o
   2  11   1      234.82      232.07     91.32 o
   3  11   1     1708.49     1807.46    180.15 o
   4  11   1       51.62       30.17     89.98 o
   5  11   1      520.39      466.75    122.11 o
   6  11   1      160.17       62.53     77.61 o
   7  11   1     1349.51     1519.45    169.61 o
   8  11   1      596.89      592.84    171.93 o
   9  11   1      130.53       66.01    169.33 o
   0  12   1      379.41      464.47    110.69 o
   1  12   1      290.60      321.84     87.24 o
   2  12   1       53.32      -24.40     53.95 o
   3  12   1      250.92      297.84     75.86 o
   4  12   1      330.17      439.67    128.44 o
   5  12   1      855.48      928.81    166.63 o
   6  12   1      108.27      157.09    113.54 o
   7  12   1      232.71       99.17    126.70 o
   8  12   1      118.07       -4.37    129.90 o
   1  13   1     2250.68     2332.40    151.08 o
   2  13   1     1695.46     1860.08    171.20 o
   3  13   1     1856.39     1998.06    150.18 o
   4  13   1      128.29      -21.21     70.82 o
   5  13   1      198.08      241.33    120.54 o
   6  13   1      235.33      354.43    146.57 o
   7  13   1     3972.47     4200.21    479.20 o
   0  14   1      193.27       81.91    100.34 o
   1  14   1      123.96      186.83     78.17 o
   2  14   1        7.64      -57.83     57.83 o
   3  14   1      259.54      183.86     83.75 o
   4  14   1      189.06       91.31    100.30 o
   5  14   1      610.54      774.19    123.99 o
   6  14   1        5.83        1.62    122.14 o
   1  15   1      168.32      131.48     81.18 o
   2  15   1      128.41      151.36     84.40 o
   3  15   1     1174.39     1241.47    140.41 o
   4  15   1       16.40       13.84     87.09 o
   0  16   1       47.74      -72.11    110.90 o
   1  16   1      943.43      928.61    132.96 o
   2  16   1        9.43       10.06     84.19 o
   1   0   2    33625.13    34043.07    703.55 o
   2   0   2     6505.02     6768.85    191.62 o
   3   0   2     9383.66     8968.76    149.55 o
   4   0   2     7268.79     7015.50    131.58 o
   5   0   2    14865.14    14737.63    565.44 o
   6   0   2     2804.38     2641.55    213.51 o
   7   0   2      565.21      616.44    161.25 o
   8   0   2     5929.56     6258.05    243.24 o
   9   0   2     3069.63     3383.36    259.21 o
  10   0   2       74.67      141.85    108.51 o
  11   0   2      430.01      200.52    173.77 o
   1   1   2      548.88      564.65     20.09 o
   2   1   2    28298.60    28324.34    328.39 o
   3   1   2       52.52       28.95     23.24 o
   4   1   2     2403.73     2597.04     74.05 o
   5   1   2     1485.26     1406.86     65.25 o
   6   1   2     3766.16     3846.92     97.32 o
   7   1   2     1534.21     1293.73     82.77 o
   8   1   2       57.07      122.79     45.79 o
   9   1   2      388.04      276.82     73.95 o
  10   1   2      640.97      662.47    124.02 o
  11   1   2      377.56      232.95    317.69 o
  12   1   2       72.28       37.84    161.47 o
   0   2   2     6783.91     6887.02    120.58 o
   1   2   2    35323.40    35178.34    367.13 o
   2   2   2     5856.23     5961.58     90.05 o
   3   2   2     5840.95     6220.47    126.28 o
   4   2   2     9515.29     9356.49    166.29 o
   5   2   2     9334.40     8904.31    189.72 o
   6   2   2      158.29      154.04     34.96 o
   7   2   2      441.38      492.43     63.72 o
   8   2   2      918.90     1096.65    118.64 o
   9   2   2      985.72      929.86    125.98 o
  10   2   2       50.81      127.73    103.55 o
  11   2   2       55.58      144.86    169.82 o
  12   2   2       51.84       23.84    121.82 o
   1   3   2    28201.10    28783.13    433.37 o
   2   3   2    50810.17    50838.53    671.08 o
   3   3   2     6727.38     6340.09    133.63 o
   4   3   2     4369.61     4487.91    130.83 o
   5   3   2     8391.24     8671.42    187.01 o
   6   3   2     6704.09     6633.15    154.79 o
   7   3   2     7495.69     7500.08    266.53 o
   8   3   2     1028.06     1061.76    125.05 o
   9   3   2       64.00       47.90     73.62 o
  10   3   2     2495.09     2648.76    260.92 o
  11   3   2     1487.08     1571.18    227.67 o
  12   3   2      585.59      356.67    227.95 o
   0   4   2     9258.16     9328.91    199.29 o
   1   4   2     1048.51     1100.48     40.88 o
   2   4   2        1.97      -11.29     11.29 o
   3   4   2     3873.71     4292.03    124.03 o
   4   4   2     1412.48     1365.04     71.10 o
   5   4   2      594.26      558.33     65.86 o
   6   4   2       22.93       51.10     45.37 o
   7   4   2      160.79      254.14     78.59 o
   8   4   2      300.27      293.77     86.36 o
   9   4   2      111.59      137.37     83.44 o
  10   4   2      256.68      324.82    130.20 o
  11   4   2       15.67       16.56    115.42 o
   1   5   2     4218.28     4185.38     89.68 o
   2   5   2    10852.46    11146.19    208.80 o
   3   5   2     4531.59     4667.75    135.12 o
   4   5   2      175.90      141.29     40.85 o
   5   5   2       36.78        5.65     40.91 o
   6   5   2     4893.29     4734.50    172.16 o
   7   5   2     1023.12     1066.39    105.90 o
   8   5   2      404.16      327.63     90.46 o
   9   5   2       18.38      -37.62     72.74 o
  10   5   2      469.86      438.62    177.41 o
  11   5   2      958.36     1034.45    203.10 o
   0   6   2    18100.62    17576.21    355.01 o
   1   6   2     6143.03     6181.26    121.00 o
   2   6   2       14.18       50.00     20.89 o
   3   6   2     2356.57     2064.32     93.01 o
   4   6   2     9437.63     9490.27    295.62 o
   5   6   2     3924.35     3806.97    148.08 o
   6   6   2      217.46      168.35     68.60 o
   7   6   2       65.68       42.52     69.24 o
   8   6   2     1881.39     2089.57    177.91 o
   9   6   2     3150.72     3433.49    228.88 o
  10   6   2      987.04      848.41    179.49 o
  11   6   2        1.47      100.15    129.32 o
   1   7   2      146.86      239.03     30.37 o
   2   7   2     3473.78     3700.34     94.07 o
   3   7   2      250.20      317.77     40.04 o
   4   7   2      202.74      233.45     60.62 o
   5   7   2       59.99      -24.63     45.13 o
   6   7   2      124.18      139.54     57.84 o
   7   7   2     1897.35     2141.88    169.46 o
   8   7   2       10.14       -6.46     76.10 o
   9   7   2       24.09       31.12     87.61 o
  10   7   2       14.04      -69.83     97.39 o
  11   7   2      140.91      208.16    145.13 o
   0   8   2     4038.48     3748.68    132.14 o
   1   8   2     2286.70     2180.14    104.97 o
   2   8   2       24.36       10.66     33.15 o
   3   8   2     4985.06     4806.88    197.81 o
   4   8   2     1552.04     1727.97    187.05 o
   5   8   2      643.08      418.66     70.72 o
   6   8   2     1678.73     1764.48    127.30 o
   7   8   2      811.35      709.94    121.95 o
   8   8   2     1617.04     1948.75    213.96 o
   9   8   2     1387.64     1647.82    240.35 o
  10   8   2      452.50      432.15    178.17 o
   1   9   2     4776.22     4757.53    133.62 o
   2   9   2     6934.13     7029.55    219.57 o
   3   9   2     6866.55     6700.52    232.46 o
   4   9   2     1253.53     1324.89    100.02 o
   5   9   2      761.96      985.33    152.14 o
   6   9   2     3752.77     3622.34    205.33 o
   7   9   2     3009.99     3461.36    214.87 o
   8   9   2      543.61      763.31    148.24 o
   9   9   2       11.20       72.60     97.62 o
  10   9   2      741.62      789.44    192.96 o
   0  10   2       99.97        5.08     92.10 o
   1  10   2      462.16      662.55     89.36 o
   2  10   2        0.49      -43.79     43.79 o
   3  10   2      733.55      763.63    100.71 o
   4  10   2      264.69      289.33     77.87 o
   5  10   2      259.94      101.79    106.24 o
   6  10   2      552.76      529.25    108.16 o
   7  10   2      273.11      222.12    123.19 o
   8  10   2        6.47       60.41     97.49 o
   9  10   2      139.81       54.53    121.97 o
   1  11   2     3706.24     3913.93    267.19 o
   2  11   2     1598.12     1815.85    125.32 o
   3  11   2     3996.30     3750.32    245.37 o
   4  11   2      545.78      374.91    118.81 o
   5  11   2      894.53      863.75    240.92 o
   6  11   2     2066.51     2247.72    211.75 o
   7  11   2     1937.05     1865.76    269.65 o
   8  11   2      258.54      203.83    109.33 o
   9  11   2       17.92       80.91    128.61 o
   0  12   2     2782.16     2904.04    219.80 o
   1  12   2     2070.81     2225.54    247.72 o
   2  12   2      939.00      866.64    101.39 o
   3  12   2     1123.56     1256.66    120.03 o
   4  12   2     1793.58     1902.04    259.60 o
   5  12   2     1745.54     1294.25    188.69 o
   6  12   2      402.42      533.77    150.51 o
   7  12   2      103.78       77.82    123.16 o
   8  12   2       81.35      144.60    143.91 o
   1  13   2        8.56       41.23     62.63 o
   2  13   2        0.46       -5.13     75.43 o
   3  13   2        8.15       92.44     71.24 o
   4  13   2      113.62      133.96     83.84 o
   5  13   2       30.51      146.90    120.39 o
   6  13   2      302.68      248.64    132.42 o
   7  13   2       55.01       67.44    131.47 o
   0  14   2     2663.52     2741.57    285.43 o
   1  14   2      496.42      378.94     93.51 o
   2  14   2      154.69      112.36     77.66 o
   3  14   2      424.25      494.41    128.85 o
   4  14   2     1205.59     1214.30    138.66 o
   5  14   2     1078.15     1106.16    142.93 o
   6  14   2      217.63      132.18    137.32 o
   1  15   2      224.95      257.10     90.61 o
   2  15   2     1629.49     1834.81    157.75 o
   3  15   2      647.52      491.90    109.35 o
   4  15   2       53.08       28.97     91.56 o
   0  16   2      112.18       79.77    124.11 o
   1  16   2      307.77      225.43     95.00 o
   2  16   2       46.58      -12.13     78.97 o
   1   1   3    13776.62    14210.31    183.46 o
   2   1   3     5149.52     4988.57     77.82 o
   3   1   3     5591.83     5492.12     97.63 o
   4   1   3     3346.90     3343.34     81.05 o
   5   1   3       21.88        1.01     18.15 o
   6   1   3     7602.34     7062.47    140.85 o
   7   1   3     1258.91     1291.66     89.97 o
   8   1   3     2144.37     2088.83    144.14 o
   9   1   3     1542.91     1501.92    160.24 o
  10   1   3     2274.98     2221.88    194.90 o
  11   1   3     1123.71     1212.42    198.44 o
  12   1   3     2228.06     2111.76    377.12 o
   0   2   3    75698.19    73160.52   1064.41 o
   1   2   3     3654.65     3916.85     53.11 o
   2   2   3     9114.12     9204.63    136.69 o
   3   2   3     2645.54     2712.74     73.12 o
   4   2   3    14720.21    14268.51    243.58 o
   5   2   3      259.21      229.67     39.98 o
   6   2   3     3114.67     3149.52    121.78 o
   7   2   3       99.37       31.84     48.32 o
   8   2   3     3870.48     4076.74    213.69 o
   9   2   3     1334.06     1299.04    151.31 o
  10   2   3     1933.97     1937.87    180.21 o
  11   2   3      665.28      673.11    167.23 o
  12   2   3      948.56     1016.42    223.75 o
   1   3   3     7333.36     7755.24    102.53 o
   2   3   3       69.60       90.67     18.10 o
   3   3   3      193.49      210.42     22.43 o
   4   3   3      803.11      940.78     56.90 o
   5   3   3        0.87      -19.22     27.94 o
   6   3   3     2332.99     2095.32    110.03 o
   7   3   3      723.06      601.74    158.22 o
   8   3   3        9.86       -7.44    101.32 o
   9   3   3       92.87      130.46     80.22 o
  10   3   3      127.79        5.83     79.13 o
  11   3   3      188.39      336.20    188.85 o
  12   3   3        1.08      177.06    140.94 o
   0   4   3    32127.50    32317.99    572.17 o
   1   4   3      138.97      140.21     25.43 o
   2   4   3     1555.11     1658.66     80.89 o
   3   4   3     1624.43     1583.41     52.54 o
   4   4   3    16781.26    16415.99    244.78 o
   5   4   3     1978.86     1672.21    125.47 o
   6   4   3     5126.19     5247.58    442.91 o
   7   4   3       11.42       53.79     60.30 o
   8   4   3     4821.48     4598.06    232.02 o
   9   4   3     1328.12     1393.07    155.53 o
  10   4   3     3994.62     3893.50    246.07 o
  11   4   3       26.27      111.25    123.02 o
   1   5   3      549.79      426.19     36.89 o
   2   5   3    17299.15    17455.70    300.90 o
   3   5   3      656.32      506.55     52.53 o
   4   5   3     3118.60     3060.32    118.59 o
   5   5   3      731.90      788.81     92.20 o
   6   5   3     1790.26     1758.09    136.91 o
   7   5   3     2257.50     2481.84    235.37 o
   8   5   3     2244.90     2401.48    212.68 o
   9   5   3        5.61      -10.27     75.55 o
  10   5   3      415.06      409.70    116.29 o
  11   5   3       37.72      -24.27    116.70 o
   0   6   3     2557.88     2983.51    120.89 o
   1   6   3     1729.03     1877.49     72.61 o
   2   6   3      571.14      727.44     70.42 o
   3   6   3       91.96       59.42     31.88 o
   4   6   3     3190.77     2954.04    123.30 o
   5   6   3       25.33       52.90     45.66 o
   6   6   3        2.73       29.42     58.83 o
   7   6   3       26.58       69.40     70.47 o
   8   6   3      872.44      947.15    163.36 o
   9   6   3       31.06       -3.62     80.06 o
  10   6   3      110.68       59.54     95.88 o
  11   6   3       74.43       42.89    153.16 o
   1   7   3      334.19      340.60     41.20 o
   2   7   3    15341.48    15087.24    282.67 o
   3   7   3     1572.73     1524.51    107.68 o
   4   7   3     2610.22     2645.57    104.18 o
   5   7   3      882.21      906.42    125.43 o
   6   7   3     4611.96     5148.79    221.28 o
   7   7   3      786.61      805.06    116.67 o
   8   7   3     3879.23     4087.35    391.20 o
   9   7   3       88.38       52.51     91.92 o
  10   7   3      758.37      785.07    208.84 o
  11   7   3      537.81      292.12    170.68 o
   0   8   3     7213.41     6994.55    196.36 o
   1   8   3       20.04        6.94     25.17 o
   2   8   3      417.70      268.43     68.50 o
   3   8   3      181.78       92.06     48.85 o
   4   8   3     5662.52     5858.30    216.33 o
   5   8   3     1222.64     1299.67    124.08 o
   6   8   3     1083.81     1129.18    126.45 o
   7   8   3      168.29      101.56     77.67 o
   8   8   3     1169.70      981.92    142.65 o
   9   8   3      995.52      973.35    150.18 o
  10   8   3      568.70      540.13    138.80 o
   1   9   3      923.29     1013.49     79.76 o
   2   9   3     3269.70     3088.03    202.62 o
   3   9   3        4.71      -24.35     48.31 o
   4   9   3      275.32      144.61    158.57 o
   5   9   3     1048.63     1056.27    121.19 o
   6   9   3      389.78      441.95    130.68 o
   7   9   3       20.14       10.22     77.79 o
   8   9   3      167.81      248.45    140.73 o
   9   9   3       64.43      124.16    107.39 o
  10   9   3      262.72      357.67    160.26 o
   0  10   3     6899.63     6747.78    284.79 o
   1  10   3     3707.45     3821.76    197.00 o
   2  10   3      663.96      657.94     67.67 o
   3  10   3     2221.15     2192.28    141.59 o
   4  10   3     5090.72     5296.97    218.94 o
   5  10   3      971.92     1002.45    121.56 o
   6  10   3     2410.11     2368.50    178.82 o
   7  10   3       16.68       45.32     80.25 o
   8  10   3     2017.72     2303.99    204.72 o
   9  10   3      392.84      363.67    168.98 o
   1  11   3      190.46      119.54     61.75 o
   2  11   3      350.00      350.29     71.90 o
   3  11   3      399.31      343.05    109.78 o
   4  11   3      449.25      479.29    127.03 o
   5  11   3      275.06      117.62     81.73 o
   6  11   3      486.77      439.37    106.00 o
   7  11   3      111.10      170.55     96.80 o
   8  11   3     1005.02     1223.79    169.20 o
   9  11   3       74.69       93.44    130.68 o
   0  12   3     1688.08     1530.84    171.83 o
   1  12   3     1150.40     1120.17    107.39 o
   2  12   3      145.05        1.34     56.23 o
   3  12   3      191.45      231.01     75.45 o
   4  12   3     1254.03     1405.40    188.99 o
   5  12   3      157.67      125.07    104.12 o
   6  12   3        7.85      -77.58     90.36 o
   7  12   3        4.96      -69.70    108.78 o
   8  12   3      536.73      677.27    183.14 o
   1  13   3      786.73      773.80    101.97 o
   2  13   3     4561.38     3953.89    218.06 o
   3  13   3       43.24       48.39     66.42 o
   4  13   3      461.39      497.66    117.46 o
   5  13   3      192.27       79.12    105.54 o
   6  13   3     2207.46     2214.75    256.78 o
   7  13   3      928.52      979.91    198.99 o
   0  14   3     1333.04     1250.75    183.59 o
   1  14   3       25.83       35.09     67.42 o
   2  14   3       84.17      105.27     78.46 o
   3  14   3       11.46       38.32     73.37 o
   4  14   3      614.27      429.84    103.54 o
   5  14   3      429.67      356.12    138.40 o
   6  14   3      145.72      261.44    139.77 o
   1  15   3       19.35      -69.88     69.88 o
   2  15   3      279.45      378.91     98.54 o
   3  15   3       73.54       -9.99     82.24 o
   4  15   3       35.25       -7.60     84.28 o
   0  16   3     2069.32     2132.79    243.71 o
   1  16   3       97.61       74.29     86.53 o
   2  16   3       45.73      -70.94     77.35 o
   0   0   4      502.73      472.76     71.57 o
   1   0   4    15573.81    14845.32    420.26 o
   2   0   4     7389.13     7520.40    169.70 o
   3   0   4    27326.08    27082.01    507.97 o
   4   0   4      969.00      935.29     59.99 o
   5   0   4    30031.50    28952.28    428.63 o
   6   0   4       39.96        2.96     31.08 o
   7   0   4     1016.90     1153.17    111.91 o
   8   0   4     1164.82     1085.00    198.34 o
   9   0   4     9729.64     9851.33    337.59 o
  10   0   4      226.61      367.56    197.64 o
  11   0   4        8.13       60.53    151.53 o
  12   0   4        7.20     -153.89    167.17 o
   1   1   4     3324.31     3426.47     60.32 o
   2   1   4     8306.43     8296.64    130.08 o
   3   1   4    22044.10    21486.65    324.09 o
   4   1   4     2233.38     2372.07    108.49 o
   5   1   4     1835.65     1892.53     60.63 o
   6   1   4      521.90      527.46     40.74 o
   7   1   4     3050.90     2868.64    114.10 o
   8   1   4       56.41       72.84     42.60 o
   9   1   4      476.34      547.71     79.75 o
  10   1   4       40.14       37.52     68.93 o
  11   1   4      934.22     1014.31    192.93 o
  12   1   4       22.77       28.84    174.91 o
   0   2   4      798.53      814.61     30.05 o
   1   2   4    20290.73    20705.71    243.92 o
   2   2   4      805.03      820.20     32.46 o
   3   2   4     9137.87     9286.32    167.54 o
   4   2   4      780.64      755.20     55.39 o
   5   2   4     6607.35     6672.26    142.52 o
   6   2   4     1452.98     1590.44     71.70 o
   7   2   4      504.72      388.73     61.21 o
   8   2   4       11.36       42.85     46.05 o
   9   2   4     1142.86      976.52    114.11 o
  10   2   4        2.76       72.51     83.67 o
  11   2   4        4.10       33.76    107.02 o
  12   2   4      101.71      -33.27    112.08 o
   1   3   4    56437.16    56746.83    621.58 o
   2   3   4     6849.98     7096.04    126.35 o
   3   3   4    22664.47    22141.12    300.83 o
   4   3   4       86.41      121.62     30.55 o
   5   3   4     2274.61     2262.60    119.21 o
   6   3   4       24.21       42.72     41.75 o
   7   3   4    19504.88    19337.36    405.47 o
   8   3   4      431.48      451.86     94.82 o
   9   3   4      661.88      650.41    182.93 o
  10   3   4        4.42      -12.11     77.69 o
  11   3   4      681.05      580.27    162.33 o
  12   3   4      120.42      396.98    237.32 o
   0   4   4      592.87      585.91     84.46 o
   1   4   4      283.93      358.47     37.42 o
   2   4   4      383.92      474.54     36.40 o
   3   4   4     4582.55     4688.70    149.23 o
   4   4   4     3831.32     4287.26    116.85 o
   5   4   4     4993.73     5131.73    158.48 o
   6   4   4      130.35       65.21     45.49 o
   7   4   4     1054.05     1143.81    124.06 o
   8   4   4      225.02      319.28     91.27 o
   9   4   4     1800.01     2101.02    222.44 o
  10   4   4        1.10      -27.46     83.65 o
  11   4   4      278.33      337.01    143.99 o
   1   5   4     1295.76     1151.82     56.01 o
   2   5   4     1106.14     1329.08    108.56 o
   3   5   4    21715.67    22634.48    469.03 o
   4   5   4      207.83      235.09     56.85 o
   5   5   4     4043.78     4028.95    176.93 o
   6   5   4       27.60      -32.44     50.77 o
   7   5   4     2600.65     2590.75    171.49 o
   8   5   4       29.30      -43.87     64.83 o
   9   5   4       82.94      -20.98     91.03 o
  10   5   4        4.30      -28.76     85.18 o
  11   5   4     1660.67     1407.95    332.23 o
   0   6   4     2744.28     3112.78    112.62 o
   1   6   4    13259.77    12978.72    244.22 o
   2   6   4      490.30      464.02     69.94 o
   3   6   4     8651.92     8764.22    159.08 o
   4   6   4      184.61      209.69     57.90 o
   5   6   4    15832.63    16480.94    413.71 o
   6   6   4       60.63       84.80     64.19 o
   7   6   4     1520.27     1623.23    150.45 o
   8   6   4       32.48       63.07     77.00 o
   9   6   4     5581.45     6561.39    298.20 o
  10   6   4       11.30      -78.32     86.71 o
  11   6   4      146.36      -41.06    120.98 o
   1   7   4      351.09      390.87     37.57 o
   2   7   4      647.58      660.79     54.35 o
   3   7   4     2083.49     1959.23    103.87 o
   4   7   4       18.76      -28.45     28.45 o
   5   7   4      234.56      435.76     82.83 o
   6   7   4      475.09      462.00     90.37 o
   7   7   4      109.14      166.30     81.45 o
   8   7   4      411.15      393.26    104.68 o
   9   7   4     1196.60     1348.93    166.66 o
  10   7   4        3.18      -67.66     94.04 o
  11   7   4      138.89      -36.42    126.00 o
   0   8   4      188.69      186.17     48.16 o
   1   8   4     8248.35     8072.54    156.08 o
   2   8   4      884.76      844.22     73.64 o
   3   8   4     1968.52     1879.27    122.58 o
   4   8   4       58.00       91.44     58.16 o
   5   8   4     9817.06     9272.88    298.93 o
   6   8   4      507.31      575.08    125.82 o
   7   8   4     2132.76     2201.27    178.50 o
   8   8   4        5.05       45.83     95.68 o
   9   8   4     2326.28     2494.23    331.08 o
  10   8   4       33.42      162.22    113.80 o
   1   9   4     9699.40    10156.89    214.81 o
   2   9   4     1009.44     1117.41    100.39 o
   3   9   4     4370.32     4584.60    185.47 o
   4   9   4      142.25       97.05     75.15 o
   5   9   4      412.62      303.35     84.69 o
   6   9   4      864.75      940.30    127.75 o
   7   9   4     6085.10     6576.19    488.82 o
   8   9   4       38.69      110.28     92.74 o
   9   9   4      149.65      350.09    123.46 o
  10   9   4        8.90       26.59    130.56 o
   0  10   4      355.95      311.28    155.89 o
   1  10   4      397.25      436.98     69.60 o
   2  10   4      154.23       97.62     43.90 o
   3  10   4      123.98      120.80     64.13 o
   4  10   4        0.33      -14.29     73.86 o
   5  10   4        7.54       12.07     65.49 o
   6  10   4       65.73       52.88     78.67 o
   7  10   4      326.58      335.77    170.82 o
   8  10   4      100.60      131.22     96.61 o
   9  10   4        0.57      -82.07     94.98 o
   1  11   4     1204.33     1400.34    152.09 o
   2  11   4      201.79       93.04     99.73 o
   3  11   4     4414.50     3846.79    245.93 o
   4  11   4      163.96        5.52     69.77 o
   5  11   4     3603.84     3337.97    200.87 o
   6  11   4        6.13      -22.32     75.00 o
   7  11   4     2342.03     2461.42    203.90 o
   8  11   4        9.59      -41.55    114.35 o
   0  12   4       11.85      113.97     87.34 o
   1  12   4     4581.02     4250.28    211.40 o
   2  12   4      108.44       93.96     64.74 o
   3  12   4     1103.99      991.38    111.72 o
   4  12   4        2.29      -87.73     87.73 o
   5  12   4     4039.55     3899.01    404.05 o
   6  12   4       55.56      -40.58    166.89 o
   7  12   4       83.10        6.76    112.84 o
   8  12   4        2.06      108.46    107.22 o
   1  13   4      538.13      544.08     90.04 o
   2  13   4      109.44       72.71     65.78 o
   3  13   4      268.59      184.06     79.40 o
   4  13   4       64.39      -11.89     72.76 o
   5  13   4      100.68      -39.21    106.34 o
   6  13   4        6.46     -117.20    158.21 o
   7  13   4       26.14       56.61    131.68 o
   0  14   4        3.57       -0.88    132.35 o
   1  14   4     3626.47     3585.16    189.89 o
   2  14   4        0.35       32.54     80.20 o
   3  14   4     1711.58     2023.59    229.50 o
   4  14   4        1.34      113.07     86.18 o
   5  14   4     2326.65     2503.66    218.74 o
   6  14   4        1.97       55.15    159.19 o
   1  15   4     1610.89     1389.67    176.06 o
   2  15   4       96.85      -16.35     74.61 o
   3  15   4      504.55      525.40    111.58 o
   4  15   4        0.06      -17.58     83.46 o
   0  16   4        8.48       30.85    121.83 o
   1  16   4      256.41      174.77     93.65 o
   2  16   4       84.68       82.94     86.82 o
   1   1   5    19325.18    19735.26    278.74 o
   2   1   5    83726.41    80391.36    950.91 o
   3   1   5      455.08      355.96     31.61 o
   4   1   5     5736.02     5571.41    118.37 o
   5   1   5     2125.40     2232.60     74.79 o
   6   1   5     6704.44     6263.96    122.79 o
   7   1   5      976.83     1143.87     75.24 o
   8   1   5     3647.80     3422.74    147.08 o
   9   1   5       15.88       -9.42     50.28 o
  10   1   5     2446.62     2294.72    165.07 o
  11   1   5     1004.78      955.42    220.23 o
  12   1   5     3024.51     2701.35    413.13 o
   0   2   5    24274.03    24318.27    330.11 o
   1   2   5     2138.02     2072.76     56.00 o
   2   2   5      317.76      361.70     25.29 o
   3   2   5     3969.77     4150.96     91.88 o
   4   2   5     6048.41     5193.52    126.90 o
   5   2   5     1659.48     1435.74     67.93 o
   6   2   5     1377.17     1577.39     78.67 o
   7   2   5      314.72      314.07     57.91 o
   8   2   5     2255.67     2236.13    228.55 o
   9   2   5      635.25      574.63     88.35 o
  10   2   5     2833.25     2673.42    206.47 o
  11   2   5       51.50       39.33     91.30 o
  12   2   5      391.31      313.58    153.49 o
   1   3   5      873.24      939.71     31.70 o
   2   3   5     1861.68     1905.59     52.95 o
   3   3   5      662.27      856.44     49.13 o
   4   3   5       21.74       -7.98     23.61 o
   5   3   5       41.27       18.56     21.72 o
   6   3   5      755.45      858.30     82.21 o
   7   3   5       31.26      -14.35     45.48 o
   8   3   5     1329.91     1321.44    113.14 o
   9   3   5       50.00       94.24     79.06 o
  10   3   5      228.17      372.38    107.39 o
  11   3   5      664.98      594.31    138.18 o
   0   4   5     9959.03     9496.95    183.11 o
   1   4   5     6364.44     6352.49    148.95 o
   2   4   5      679.66      551.33     32.59 o
   3   4   5      886.47      959.73     53.13 o
   4   4   5     7963.33     8049.82    189.43 o
   5   4   5     1560.05     1638.89    112.71 o
   6   4   5     2860.77     2681.58    126.70 o
   7   4   5       74.84       25.95     49.20 o
   8   4   5     2793.78     3256.01    257.73 o
   9   4   5     1248.68     1523.90    167.09 o
  10   4   5     3110.84     3249.19    230.39 o
  11   4   5       53.48      -87.57     87.57 o
   1   5   5      265.84      243.66     33.27 o
   2   5   5     7115.84     6794.78    155.45 o
   3   5   5    11853.73    12731.75    215.28 o
   4   5   5    10976.98    11049.16    235.67 o
   5   5   5       47.48       -4.38     47.47 o
   6   5   5      685.86      660.48    119.56 o
   7   5   5      513.59      314.71     83.95 o
   8   5   5     2859.29     3002.32    208.65 o
   9   5   5       15.53       74.26     82.04 o
  10   5   5      869.23      751.14    158.31 o
  11   5   5      255.52      143.36    169.26 o
   0   6   5     4149.96     4499.30    139.96 o
   1   6   5      147.71      108.08     50.93 o
   2   6   5       55.17       47.77     25.43 o
   3   6   5      455.20      540.11     52.62 o
   4   6   5     1051.74     1095.66     99.49 o
   5   6   5       91.72       77.11     55.69 o
   6   6   5       37.25        5.41     55.90 o
   7   6   5       82.56      -54.90     54.90 o
   8   6   5      155.75       73.56     81.24 o
   9   6   5       84.53       24.32     88.18 o
  10   6   5       14.44       -5.13     90.14 o
  11   6   5       59.86      166.92    145.17 o
   1   7   5     2533.99     2989.95    100.30 o
   2   7   5    23609.71    23941.44    416.22 o
   3   7   5     2897.43     2689.40    104.64 o
   4   7   5      646.05      617.22     69.67 o
   5   7   5      273.71      283.83     74.60 o
   6   7   5     7442.63     7536.17    627.50 o
   7   7   5      997.49     1280.32    139.25 o
   8   7   5     1818.90     1873.29    303.03 o
   9   7   5       58.08       -3.93     83.33 o
  10   7   5     1540.99     1558.98    187.11 o
   0   8   5     4337.68     4308.29    151.66 o
   1   8   5      679.80      742.20     51.28 o
   2   8   5      654.56      681.79     64.45 o
   3   8   5       76.54       44.90     43.07 o
   4   8   5     3726.24     3948.04    180.93 o
   5   8   5      138.63      304.86     78.46 o
   6   8   5     2469.24     2479.37    171.89 o
   7   8   5       65.90       93.83     74.67 o
   8   8   5     1056.72     1134.37    167.79 o
   9   8   5      150.45      179.85    104.32 o
  10   8   5     1778.60     1829.79    225.24 o
   1   9   5       90.34       22.11     35.38 o
   2   9   5      757.86      834.43     91.14 o
   3   9   5      293.70      352.19     75.43 o
   4   9   5      159.23      198.28     66.69 o
   5   9   5      123.03       66.52     68.27 o
   6   9   5      469.20      816.57    217.26 o
   7   9   5       89.14       72.10     86.04 o
   8   9   5      223.03      175.23     98.90 o
   9   9   5       41.12      -19.10     93.88 o
  10   9   5      156.49      353.49    161.17 o
   0  10   5    16427.35    15932.75    490.75 o
   1  10   5     1843.25     1687.82    151.57 o
   2  10   5      412.08      403.01     61.08 o
   3  10   5      540.93      570.76     88.38 o
   4  10   5     5384.85     5473.39    227.86 o
   5  10   5      171.70      129.79    137.77 o
   6  10   5     2158.30     2335.60    182.05 o
   7  10   5       11.44      -38.55     82.73 o
   8  10   5      794.45      438.59    133.20 o
   9  10   5      178.87      193.81    120.06 o
   1  11   5      523.41      437.96     82.68 o
   2  11   5     1940.25     2100.20    130.96 o
   3  11   5      147.87       52.56     81.51 o
   4  11   5      433.71      282.77     95.13 o
   5  11   5       17.02        2.84     65.39 o
   6  11   5      655.96      733.63    127.28 o
   7  11   5       76.01       98.65     99.07 o
   8  11   5      463.32      287.11    157.98 o
   0  12   5     3595.27     3162.88    226.35 o
   1  12   5       15.22      -22.76     54.23 o
   2  12   5      196.38      271.06     72.39 o
   3  12   5       86.45       79.73     64.59 o
   4  12   5     1720.17     1550.06    193.10 o
   5  12   5       12.15       -1.12     96.48 o
   6  12   5      227.23      -46.85    117.15 o
   7  12   5      171.92      104.12    123.29 o
   8  12   5      424.99      559.59    140.45 o
   1  13   5       29.81      -10.85     60.17 o
   2  13   5     2565.10     2725.59    277.57 o
   3  13   5      130.37      207.08     81.01 o
   4  13   5      359.53      433.12     97.71 o
   5  13   5       47.52       56.30    114.25 o
   6  13   5     1805.40     2007.38    268.36 o
   7  13   5      432.70      509.33    163.47 o
   0  14   5      252.40      170.63    109.57 o
   1  14   5       11.89       14.46     66.18 o
   2  14   5      506.88      285.72    122.47 o
   3  14   5      340.86      351.03     97.23 o
   4  14   5      173.07       41.07     77.81 o
   5  14   5      151.21       90.88     88.82 o
   6  14   5      164.85      260.91    298.50 o
   1  15   5      555.49      557.74    107.23 o
   2  15   5      486.35      447.61    103.88 o
   3  15   5        8.61       55.15     87.92 o
   4  15   5       13.88      -67.88     96.21 o
   0  16   5     1301.36     1356.38    302.41 o
   1  16   5       52.86      -19.74    119.64 o
   0   0   6    14541.42    14799.48    325.39 o
   1   0   6     4976.44     4848.72    138.76 o
   2   0   6     8132.78     8497.41    235.13 o
   3   0   6    11709.25    12152.20    268.49 o
   4   0   6    24095.87    23689.39    476.94 o
   5   0   6    11907.41    11514.61    206.58 o
   6   0   6     1227.48     1267.77     83.37 o
   7   0   6     1273.13     1344.84     93.00 o
   8   0   6     5526.56     5804.81    304.01 o
   9   0   6     3276.42     3295.53    202.41 o
  10   0   6      462.21      451.13    160.17 o
  11   0   6        2.27       45.70    152.51 o
  12   0   6      738.37      845.48    273.17 o
   1   1   6    13721.63    13867.12    183.51 o
   2   1   6      544.13      557.89     34.56 o
   3   1   6     6014.45     6076.52    116.75 o
   4   1   6     5157.00     5681.15    161.85 o
   5   1   6     3013.65     3194.30     94.92 o
   6   1   6      278.87      231.71     34.54 o
   7   1   6     2134.60     2027.90     81.56 o
   8   1   6      539.80      399.97     66.53 o
   9   1   6       14.67       13.10     53.77 o
  10   1   6      417.21      434.52     84.15 o
  11   1   6      152.21      208.19     90.16 o
  12   1   6       77.87     -120.25    181.19 o
   0   2   6     9050.53     9228.36    143.70 o
   1   2   6      173.42      159.76     17.47 o
   2   2   6       96.02      123.01     20.13 o
   3   2   6      308.61      296.43     24.72 o
   4   2   6     2925.90     2541.84     78.18 o
   5   2   6     3769.58     3598.35    118.06 o
   6   2   6     1988.60     1947.13     86.34 o
   7   2   6      585.91      582.05     59.84 o
   8   2   6     1108.66     1076.71    129.00 o
   9   2   6      444.15      702.36     89.70 o
  10   2   6       64.17       47.50     83.72 o
  11   2   6        8.38      -24.68     89.29 o
  12   2   6       16.96      115.71    136.52 o
   1   3   6    14047.25    14047.38    196.68 o
   2   3   6    18312.81    16949.50    236.88 o
   3   3   6    13954.07    13158.63    333.63 o
   4   3   6     5882.14     6152.82    142.74 o
   5   3   6     2128.55     2176.23     90.96 o
   6   3   6     4539.83     4458.95    138.79 o
   7   3   6     8980.25     8941.91    251.20 o
   8   3   6     1478.33     1468.22    124.18 o
   9   3   6      132.36        3.79    103.80 o
  10   3   6      496.58      452.07    134.30 o
  11   3   6     1351.77     1596.40    187.03 o
   0   4   6      234.79      399.24     41.60 o
   1   4   6     1353.23     1303.49     49.29 o
   2   4   6       79.44      129.54     22.27 o
   3   4   6     2580.85     2834.33     85.12 o
   4   4   6      126.77       84.07     32.95 o
   5   4   6     1219.00     1308.76     85.34 o
   6   4   6      487.27      428.16     80.35 o
   7   4   6       29.56        8.09     52.05 o
   8   4   6     1011.69      903.11    157.24 o
   9   4   6      535.18      392.17    104.92 o
  10   4   6     1440.55     1004.65    160.18 o
  11   4   6      316.78      249.26    114.43 o
   1   5   6     7164.59     7208.52    172.21 o
   2   5   6     9083.27     9507.95    165.66 o
   3   5   6     5620.94     5720.84    123.64 o
   4   5   6       51.04       12.52     32.94 o
   5   5   6     1624.33     1589.71     96.25 o
   6   5   6     8077.40     8074.77    220.61 o
   7   5   6     2775.12     2665.80    193.22 o
   8   5   6      129.24      128.35    132.66 o
   9   5   6       31.88       -2.83     79.28 o
  10   5   6      331.83      285.78    109.73 o
  11   5   6      822.04      934.79    161.17 o
   0   6   6    15103.56    14587.16    315.41 o
   1   6   6     8455.58     8116.60    178.49 o
   2   6   6     1273.19     1290.84     81.65 o
   3   6   6     6460.24     6404.96    164.26 o
   4   6   6    14966.30    14951.05    307.03 o
   5   6   6     6445.48     6097.52    225.00 o
   6   6   6      545.06      566.22     93.79 o
   7   6   6       17.35       14.38     62.68 o
   8   6   6     5087.21     4594.11    244.54 o
   9   6   6     2987.78     3045.49    223.18 o
  10   6   6     1093.84     1448.54    178.26 o
  11   6   6       92.04      204.30    144.48 o
   1   7   6        3.75        9.04     23.24 o
   2   7   6      891.61      914.47    109.46 o
   3   7   6      270.63      155.76     41.13 o
   4   7   6       10.83        4.46     37.45 o
   5   7   6        0.87       -1.50     39.04 o
   6   7   6       75.54       91.03     89.26 o
   7   7   6      382.64      327.43     93.58 o
   8   7   6       12.13      -58.50     68.86 o
   9   7   6       22.18       45.72     88.37 o
  10   7   6      319.06      140.19    131.19 o
   0   8   6     3388.51     3305.39    135.65 o
   1   8   6     4844.20     4989.47    119.52 o
   2   8   6     1041.94      983.04     70.52 o
   3   8   6     2466.35     2505.48    121.59 o
   4   8   6     9212.97     9106.63    344.38 o
   5   8   6     2402.54     2432.74    165.41 o
   6   8   6      263.20      279.10     86.73 o
   7   8   6      110.85      150.47     85.09 o
   8   8   6     2624.15     2515.86    204.70 o
   9   8   6      987.22      719.09    167.63 o
  10   8   6      219.15      430.74    130.86 o
   1   9   6     2380.73     2222.16     98.54 o
   2   9   6     1879.66     2008.77    256.87 o
   3   9   6     4349.95     4103.46    182.82 o
   4   9   6      236.13      131.95     70.40 o
   5   9   6     1613.20     1763.46    172.13 o
   6   9   6     2579.37     2192.22    227.62 o
   7   9   6     2483.94     2765.84    355.37 o
   8   9   6     1397.58     1529.91    172.60 o
   9   9   6       27.67      -77.66     77.66 o
  10   9   6      340.33      410.00    166.79 o
   0  10   6      228.86      242.71     84.42 o
   1  10   6       20.69       60.96     48.38 o
   2  10   6        1.26      -18.10     41.47 o
   3  10   6        0.41       41.36     60.05 o
   4  10   6      297.38      295.83     94.39 o
   5  10   6      254.35      154.22    138.85 o
   6  10   6       37.81      -17.74     72.38 o
   7  10   6        2.57      -48.20     79.97 o
   8  10   6      277.27      228.54    112.91 o
   9  10   6        2.41       10.73    106.39 o
   1  11   6      583.98      661.55    145.45 o
   2  11   6     3484.52     3619.23    163.94 o
   3  11   6     1123.15     1318.29    190.35 o
   4  11   6        3.96       57.23     74.84 o
   5  11   6      307.87      139.75     82.89 o
   6  11   6     4026.43     4352.94    244.59 o
   7  11   6     1265.76     1571.93    224.00 o
   8  11   6       40.15      -21.27     96.91 o
   0  12   6     7271.63     7270.12    510.48 o
   1  12   6     1298.70     1579.70    123.94 o
   2  12   6       89.32       32.24     55.86 o
   3  12   6      681.27      902.74    162.90 o
   4  12   6     2256.39     2228.68    231.29 o
   5  12   6     1987.71     2335.05    384.94 o
   6  12   6     1292.98     1221.58    193.62 o
   7  12   6        1.12      -84.56     84.56 o
   8  12   6      540.79      641.00    150.51 o
   1  13   6        6.20        9.29     61.28 o
   2  13   6        0.97      -13.19     62.43 o
   3  13   6       10.09      -35.50     75.10 o
   4  13   6        5.88      -64.20     66.95 o
   5  13   6       87.16        6.19    118.05 o
   6  13   6       81.01       82.44    124.75 o
   7  13   6       51.30      -26.72    118.99 o
   0  14   6     5783.09     5120.83    304.13 o
   1  14   6     1337.87     1336.97    132.53 o
   2  14   6      428.22      326.64    116.48 o
   3  14   6      563.00      559.16    106.39 o
   4  14   6     2330.21     2281.51    174.36 o
   5  14   6     1430.22     1205.87    173.15 o
   1  15   6      918.13      832.41    177.05 o
   2  15   6     1867.27     1998.56    338.71 o
   3  15   6      661.22      526.58    157.27 o
   4  15   6        4.36      -85.20    110.61 o
   0  16   6       14.17      173.20    180.21 o
   1  16   6      152.45      -95.18    110.92 o
   1   1   7    11128.02    10909.34    151.26 o
   2   1   7      241.73      176.60     24.87 o
   3   1   7    21537.76    20796.63    292.19 o
   4   1   7     2928.06     3118.63    119.65 o
   5   1   7     1612.65     1595.61     75.63 o
   6   1   7      572.33      587.76     51.35 o
   7   1   7    12810.60    12595.95    217.96 o
   8   1   7      833.91      594.57    102.41 o
   9   1   7        3.43      -23.32     50.40 o
  10   1   7      194.26      234.21     78.06 o
  11   1   7     2804.86     3194.79    232.68 o
  12   1   7      321.52      452.32    238.79 o
   0   2   7     9620.46     9542.88    175.11 o
   1   2   7     5560.70     5291.02     85.53 o
   2   2   7     5616.36     5684.89    100.94 o
   3   2   7    11901.81    12307.92    175.53 o
   4   2   7     1716.98     1536.49     76.54 o
   5   2   7    10575.09    10723.22    218.95 o
   6   2   7     2382.29     2490.17     96.79 o
   7   2   7      732.45      781.45     76.86 o
   8   2   7      931.38      972.99     92.22 o
   9   2   7     5246.53     4982.36    186.89 o
  10   2   7      142.81      126.65     76.66 o
  11   2   7      221.94      203.77    110.52 o
   1   3   7      385.81      416.55     25.57 o
   2   3   7     3980.30     4209.07     80.80 o
   3   3   7     2652.12     2718.75     72.83 o
   4   3   7        1.04      -14.49     24.38 o
   5   3   7     1228.20     1243.27     74.05 o
   6   3   7        4.31       13.28     31.84 o
   7   3   7      481.78      361.12     68.51 o
   8   3   7       77.33      133.22     59.95 o
   9   3   7      220.69      250.44     75.27 o
  10   3   7       20.99       24.90     87.74 o
  11   3   7      675.28      878.61    243.86 o
   0   4   7     7719.37     7826.85    154.57 o
   1   4   7    17554.16    17375.77    242.86 o
   2   4   7     3479.73     3752.49     77.22 o
   3   4   7     5961.64     5719.79    130.18 o
   4   4   7     2335.41     2404.75    101.59 o
   5   4   7    10310.55     9906.89    231.80 o
   6   4   7      630.29      776.92     95.01 o
   7   4   7      408.40      345.24     67.89 o
   8   4   7      506.09      523.89     84.41 o
   9   4   7     6147.22     6758.13    484.16 o
  10   4   7      232.88      315.29    106.14 o
  11   4   7       13.17      219.81    110.72 o
   1   5   7     8242.45     7926.70    134.18 o
   2   5   7      841.44      752.29     44.34 o
   3   5   7    17535.23    17667.06    263.61 o
   4   5   7       12.37      -29.71     29.71 o
   5   5   7      920.73     1174.12    107.00 o
   6   5   7      703.14      862.09     83.83 o
   7   5   7     1659.58     1795.42    119.25 o
   8   5   7       37.39       -1.50     67.67 o
   9   5   7       28.95       -0.41     78.00 o
  10   5   7      106.25       70.60    123.29 o
  11   5   7      959.15     1285.83    220.15 o
   0   6   7      221.10      271.22     45.80 o
   1   6   7      802.59      850.61     48.52 o
   2   6   7        8.92       28.47     43.73 o
   3   6   7      157.33      160.70     28.60 o
   4   6   7      172.92      185.16     47.23 o
   5   6   7       15.03       -1.91     53.97 o
   6   6   7        6.79      -48.19     48.19 o
   7   6   7      125.85      115.14     72.29 o
   8   6   7      486.57      428.03    102.90 o
   9   6   7       76.48     -102.45    102.45 o
  10   6   7       27.19      -75.09     84.14 o
  11   6   7        2.10       80.78    131.16 o
   1   7   7     5615.93     5507.36    121.73 o
   2   7   7      228.45       97.37     59.18 o
   3   7   7     5945.32     5713.30    160.79 o
   4   7   7     1596.47     1782.95     98.03 o
   5   7   7      478.82      510.53     80.23 o
   6   7   7      555.06      550.02    106.70 o
   7   7   7     4454.32     4657.13    298.51 o
   8   7   7      334.88      261.06     96.89 o
   9   7   7       93.03      -32.31    108.43 o
  10   7   7      209.80      110.15    107.41 o
   0   8   7     5081.70     4775.01    167.15 o
   1   8   7     4725.72     4822.17    118.38 o
   2   8   7      389.52      542.93     66.30 o
   3   8   7      104.25       49.33     39.33 o
   4   8   7      414.71      393.88     79.63 o
   5   8   7     5750.20     5922.08    236.17 o
   6   8   7      199.87      303.20     87.60 o
   7   8   7        8.39      -64.20     64.20 o
   8   8   7       33.32       50.20     86.64 o
   9   8   7     2020.10     2065.74    203.12 o
  10   8   7      200.02      199.16    147.12 o
   1   9   7     1579.94     1510.97     74.80 o
   2   9   7      109.34       85.30     91.88 o
   3   9   7      496.38      391.89     82.06 o
   4   9   7      171.97      141.82     81.81 o
   5   9   7      967.91     1216.17    131.89 o
   6   9   7     1025.69     1081.40    182.45 o
   7   9   7      428.11      515.50    111.88 o
   8   9   7        0.99       65.43     97.36 o
   9   9   7        5.59      -16.17     91.20 o
   0  10   7     1371.18     1501.53    149.10 o
   1  10   7     8805.47     8595.12    204.96 o
   2  10   7      181.79      201.27     53.08 o
   3  10   7     1165.28     1010.44    111.85 o
   4  10   7     1103.12     1291.57    165.64 o
   5  10   7     8025.73     7705.50    409.14 o
   6  10   7      443.22      619.67    116.28 o
   7  10   7       12.75        5.92     90.35 o
   8  10   7     1069.53     1027.68    158.88 o
   9  10   7     2793.22     2982.41    246.97 o
   1  11   7      448.94      506.10     77.32 o
   2  11   7      605.27      562.74    101.82 o
   3  11   7     1255.18      939.06    158.00 o
   4  11   7      449.21      238.56     87.17 o
   5  11   7        8.01      -72.12    101.32 o
   6  11   7       22.05      -71.92     71.92 o
   7  11   7      732.32      586.42    263.11 o
   8  11   7       79.74       72.09    106.95 o
   0  12   7      141.07      103.98    161.92 o
   1  12   7      709.87      583.17     85.96 o
   2  12   7       20.00      -23.81     57.06 o
   3  12   7      194.99      252.44     85.09 o
   4  12   7      228.01      391.63    124.21 o
   5  12   7     1523.41     1415.33    198.77 o
   6  12   7        3.48        5.06    107.54 o
   7  12   7        7.75      123.52    111.37 o
   8  12   7       71.78       59.55    136.61 o
   1  13   7      162.02      226.26     77.16 o
   2  13   7      820.27      848.39    108.86 o
   3  13   7     1368.79     1421.46    195.27 o
   4  13   7      399.12      447.59    107.28 o
   5  13   7      449.60      237.93    132.36 o
   6  13   7       15.82      -38.05    153.49 o
   7  13   7     2234.03     2339.95    401.15 o
   0  14   7      124.02      -71.61    134.99 o
   1  14   7       96.72       70.65    108.66 o
   2  14   7      141.88      129.91    120.13 o
   3  14   7        7.58       12.19    113.91 o
   4  14   7        7.27      146.10    124.35 o
   5  14   7      115.42       93.34    143.30 o
   1  15   7      363.58      397.00    248.60 o
   2  15   7      149.56      214.82    125.72 o
   3  15   7       66.47      174.18    129.73 o
   4  15   7       35.09       33.47    129.65 o
   0  16   7      754.13     1309.86    307.95 o
   0   0   8    63908.04    65583.55   1330.11 o
   1   0   8     7823.82     7933.18    203.54 o
   2   0   8       65.68       37.49     37.11 o
   3   0   8     9347.74     9893.16    288.60 o
   4   0   8     6795.32     6257.60    276.83 o
   5   0   8      138.55       81.99     36.89 o
   6   0   8     3741.59     3854.67    172.36 o
   7   0   8        2.91      -38.88     38.88 o
   8   0   8     2090.87     1965.26    344.12 o
   9   0   8        3.81       12.59     86.29 o
  10   0   8     2487.06     2382.56    275.69 o
  11   0   8       42.29      232.11    132.33 o
   1   1   8     1476.26     1582.47     58.24 o
   2   1   8    16783.03    16717.07    253.71 o
   3   1   8       39.83       18.33     21.95 o
   4   1   8      327.12      359.09     37.80 o
   5   1   8     2294.65     2325.38     85.75 o
   6   1   8     1939.80     1963.67     78.32 o
   7   1   8      527.87      486.13     75.22 o
   8   1   8      530.49      394.84     88.49 o
   9   1   8      218.28      246.28     73.26 o
  10   1   8      399.15      354.40     81.20 o
  11   1   8       21.91        8.06     81.02 o
   0   2   8    20766.17    21444.60    396.16 o
   1   2   8      648.80      740.91     42.38 o
   2   2   8       60.05       70.04     18.97 o
   3   2   8      509.53      572.48     33.38 o
   4   2   8    12242.75    12065.12    180.84 o
   5   2   8        1.26      -21.86     25.16 o
   6   2   8       78.60       65.57     34.68 o
   7   2   8      168.54       90.10     41.47 o
   8   2   8      969.67      935.47     91.00 o
   9   2   8      504.35      533.97    105.40 o
  10   2   8      608.33      615.59    107.26 o
  11   2   8      228.13      141.12    100.65 o
   1   3   8      323.45      308.58     24.41 o
   2   3   8    46790.07    46171.73    533.23 o
   3   3   8     5575.99     6110.42    135.85 o
   4   3   8     2654.44     2814.47     95.67 o
   5   3   8        9.09      -27.27     28.64 o
   6   3   8    12906.98    13041.65    297.82 o
   7   3   8      265.52      336.31     57.59 o
   8   3   8     4234.36     4428.15    212.74 o
   9   3   8       21.75       24.24     62.20 o
  10   3   8     2629.95     2834.95    179.41 o
  11   3   8       67.05      -11.75     94.39 o
   0   4   8     1075.76      894.15     55.43 o
   1   4   8     2005.76     2157.09     60.18 o
   2   4   8     3801.80     4291.64     92.83 o
   3   4   8     1445.06     1561.88     69.30 o
   4   4   8     3486.87     3497.10    107.87 o
   5   4   8      367.43      381.07     51.72 o
   6   4   8      273.42      345.88     54.86 o
   7   4   8      217.45      155.06     57.91 o
   8   4   8       92.70       98.91     62.21 o
   9   4   8      408.23      252.85     77.32 o
  10   4   8      916.33      787.66    167.63 o
  11   4   8       24.34       73.67    101.51 o
   1   5   8      395.10      430.83     30.39 o
   2   5   8    23543.60    23896.74    330.41 o
   3   5   8       43.15       47.62     23.62 o
   4   5   8      277.61      186.69     47.71 o
   5   5   8      185.95      243.66     55.50 o
   6   5   8     9167.53     9026.67    238.70 o
   7   5   8       70.52       68.25     55.53 o
   8   5   8     1043.01     1142.57    140.65 o
   9   5   8      223.50      121.06     87.50 o
  10   5   8     1046.88     1280.85    168.17 o
  11   5   8        2.39      -14.27    118.42 o
   0   6   8    31916.78    32403.74    514.48 o
   1   6   8       27.62       34.08     26.89 o
   2   6   8      177.96      201.49     28.12 o
   3   6   8       71.31       74.22     36.17 o
   4   6   8    11081.17    11240.16    216.29 o
   5   6   8      372.30      318.97     76.94 o
   6   6   8     4789.31     4715.24    256.56 o
   7   6   8       33.78      127.16     91.96 o
   8   6   8     6443.50     6434.08    279.92 o
   9   6   8       22.61       91.76    112.73 o
  10   6   8     1139.76     1041.35    196.85 o
  11   6   8       25.69       20.19    124.69 o
   1   7   8      192.39      239.19     34.82 o
   2   7   8       42.28       55.42     33.19 o
   3   7   8        5.25      -27.93     30.00 o
   4   7   8      317.15      333.83     64.82 o
   5   7   8     1262.47     1381.71     98.43 o
   6   7   8      221.97      174.52     73.99 o
   7   7   8      282.72      294.09     93.81 o
   8   7   8      335.27      283.29    100.26 o
   9   7   8       14.51      -64.40     77.96 o
  10   7   8        2.10       31.10    100.77 o
   0   8   8     6591.00     6807.55    205.33 o
   1   8   8      122.82      127.28     34.83 o
   2   8   8      738.60      784.15     69.91 o
   3   8   8       85.95      164.82     47.65 o
   4   8   8    15402.07    14757.57    558.97 o
   5   8   8       30.62       85.45     69.04 o
   6   8   8       36.08       67.14     72.37 o
   7   8   8       52.94       61.82     77.08 o
   8   8   8     1278.55     1206.25    155.40 o
   9   8   8       33.12       39.54    125.19 o
  10   8   8     1338.28     1426.97    309.58 o
   1   9   8      140.24      126.99     42.49 o
   2   9   8    14028.04    13981.62    278.32 o
   3   9   8      200.18       86.39     53.01 o
   4   9   8       52.37       56.71     62.97 o
   5   9   8       47.39      107.71     70.85 o
   6   9   8     4963.69     4808.64    242.60 o
   7   9   8      188.84      219.93     96.38 o
   8   9   8     1384.56     1645.41    181.33 o
   9   9   8      516.60      504.87    132.76 o
   0  10   8     1790.22     1805.78    159.07 o
   1  10   8       65.09       61.19     43.30 o
   2  10   8     1243.24     1273.67     91.32 o
   3  10   8      127.04      112.66     68.50 o
   4  10   8      110.55       81.05     60.38 o
   5  10   8      107.35      193.10     87.46 o
   6  10   8       49.12      127.68     88.04 o
   7  10   8       29.26      -23.84     81.52 o
   8  10   8      930.71      970.14    228.32 o
   9  10   8       65.98       14.30    109.59 o
   1  11   8      475.15      450.72    105.65 o
   2  11   8     9693.98     9248.76    259.78 o
   3  11   8      400.43      231.60     66.02 o
   4  11   8       16.95       93.43     76.43 o
   5  11   8        5.58       26.94     78.24 o
   6  11   8     3113.36     3314.28    242.84 o
   7  11   8      282.37      156.25    101.70 o
   8  11   8       68.56      171.14    136.25 o
   0  12   8    14695.74    14079.76    487.82 o
   1  12   8      260.15      259.19    100.92 o
   2  12   8      157.52      107.29     64.69 o
   3  12   8      286.92      338.90     81.23 o
   4  12   8     3131.40     2827.06    238.71 o
   5  12   8       19.55       95.23    107.82 o
   6  12   8     1053.79     1345.00    229.17 o
   7  12   8       61.99       17.85    139.31 o
   1  13   8      183.15       32.50    113.29 o
   2  13   8        0.98        6.33     78.38 o
   3  13   8        0.42      -20.87     99.43 o
   4  13   8      190.58      164.14    135.03 o
   5  13   8      458.46      721.49    239.44 o
   6  13   8       34.18       89.94    188.11 o
   0  14   8     3537.25     3124.58    388.44 o
   1  14   8      131.08      -53.43     97.34 o
   2  14   8      475.26      368.77    135.37 o
   3  14   8        0.38      -42.85    105.45 o
   4  14   8     3948.62     3426.01    303.84 o
   5  14   8       40.30       33.50    124.94 o
   1  15   8       55.33       53.09    121.09 o
   2  15   8     2883.52     2767.29    277.27 o
   3  15   8        1.78       26.54    123.69 o
   4  15   8      565.36      418.74    156.79 o
   1   1   9     9893.25     9427.79    155.22 o
   2   1   9     7288.46     7336.66    175.01 o
   3   1   9    12981.15    12655.98    218.11 o
   4   1   9        7.00        0.66     21.79 o
   5   1   9     3113.15     3018.05    116.61 o
   6   1   9     2273.22     2299.61     94.57 o
   7   1   9    14179.35    13632.22    234.47 o
   8   1   9      909.19      913.57     89.19 o
   9   1   9       49.36      134.16     69.26 o
  10   1   9      450.61      508.40     99.00 o
  11   1   9     2397.00     2623.34    191.85 o
   0   2   9     8983.30     9707.78    211.86 o
   1   2   9    13260.14    13486.31    207.95 o
   2   2   9        3.69       10.10     15.70 o
   3   2   9      172.99      115.11     30.75 o
   4   2   9     7060.73     7016.94    136.39 o
   5   2   9    16935.45    16478.97    270.74 o
   6   2   9        3.71      -30.65     30.65 o
   7   2   9        4.40      -10.71     31.92 o
   8   2   9     1715.08     1705.48    123.08 o
   9   2   9     3537.72     3483.52    177.99 o
  10   2   9       55.37       73.63     72.95 o
  11   2   9       26.22       -9.08     81.39 o
   1   3   9        2.37       -0.24     14.13 o
   2   3   9       34.52       28.65     17.77 o
   3   3   9     1492.64     1306.45     54.01 o
   4   3   9      980.84      999.57     50.58 o
   5   3   9       16.04      -22.55     30.23 o
   6   3   9      427.88      359.93     56.40 o
   7   3   9      145.68      131.95     48.36 o
   8   3   9      398.31      367.08     78.40 o
   9   3   9      137.12       43.91     68.53 o
  10   3   9       19.90       31.46     72.56 o
  11   3   9      121.23      168.99    104.62 o
   0   4   9      441.45      531.99     35.94 o
   1   4   9    16279.61    16665.54    222.07 o
   2   4   9       60.68       96.68     21.33 o
   3   4   9     3627.95     3411.39     80.65 o
   4   4   9     1666.34     1593.66     82.38 o
   5   4   9    11935.91    11820.24    240.38 o
   6   4   9      910.18      897.53     81.71 o
   7   4   9      271.74      219.12     63.17 o
   8   4   9     1010.03      999.59    105.87 o
   9   4   9     3418.05     3769.46    244.83 o
  10   4   9      483.11      389.26    119.20 o
  11   4   9       71.93      -89.45     89.45 o
   1   5   9     1011.38      950.75     45.37 o
   2   5   9      149.78       86.22     22.38 o
   3   5   9     9474.46     9316.55    168.76 o
   4   5   9      864.17      718.91     62.13 o
   5   5   9     3296.75     3476.48    121.89 o
   6   5   9      223.95      294.36     62.82 o
   7   5   9     5281.62     5399.18    193.21 o
   8   5   9      108.40      159.19     84.10 o
   9   5   9      183.39      160.57     91.16 o
  10   5   9       89.97      -80.60     80.60 o
  11   5   9     1839.05     1926.45    256.34 o
   0   6   9      630.06      626.08     47.96 o
   1   6   9      243.25      265.90     26.39 o
   2   6   9        8.92      -19.93     19.93 o
   3   6   9      277.71      297.49     48.22 o
   4   6   9     1234.89     1252.38     69.31 o
   5   6   9     1243.57     1207.83    134.35 o
   6   6   9      147.71      162.97     74.28 o
   7   6   9      214.39      257.25     88.84 o
   8   6   9      206.18      211.92     90.52 o
   9   6   9      723.38      659.20    129.41 o
  10   6   9      117.77      111.71    113.81 o
  11   6   9        1.90      -36.80    119.54 o
   1   7   9     6456.96     6330.96    115.06 o
   2   7   9     1640.12     1741.10     90.21 o
   3   7   9    10872.30    10537.75    243.09 o
   4   7   9      138.24       71.95     43.90 o
   5   7   9      320.43      339.39     64.20 o
   6   7   9     2319.78     2256.00    130.40 o
   7   7   9     9060.93     8683.53    319.07 o
   8   7   9      317.72      203.80     98.26 o
   9   7   9      136.55      199.01    146.88 o
  10   7   9       44.97       48.05     95.10 o
   0   8   9     3352.77     3414.33    243.13 o
   1   8   9     4360.00     4559.02    117.16 o
   2   8   9      311.75      193.17     88.19 o
   3   8   9      559.71      630.79     69.38 o
   4   8   9     4914.17     4774.75    161.34 o
   5   8   9     2519.93     2722.63    170.98 o
   6   8   9       75.87       19.39     63.61 o
   7   8   9      136.50      106.57     96.47 o
   8   8   9      540.86      504.14    116.97 o
   9   8   9      972.13     1209.49    165.67 o
  10   8   9      300.07      428.79    170.60 o
   1   9   9      228.19      238.06     42.87 o
   2   9   9       48.99       79.32     52.31 o
   3   9   9     1954.36     2017.12    190.84 o
   4   9   9      488.04      334.73     84.71 o
   5   9   9       82.70       87.03     71.32 o
   6   9   9        6.27       46.18     79.61 o
   7   9   9      962.32      958.68    136.76 o
   8   9   9        0.33       29.19     90.08 o
   9   9   9       29.81       46.16    103.41 o
   0  10   9     1793.71     1697.37    222.70 o
   1  10   9     1804.39     2113.28    159.83 o
   2  10   9       60.59       93.55     49.16 o
   3  10   9      293.59      292.02     81.22 o
   4  10   9     1198.45     1279.15    129.41 o
   5  10   9     4930.23     4998.76    238.14 o
   6  10   9      951.98      967.54    135.82 o
   7  10   9        6.42       15.17     89.94 o
   8  10   9      163.39      267.57    114.15 o
   9  10   9     3381.80     3968.40    338.16 o
   1  11   9      461.39      341.32     90.51 o
   2  11   9      150.30      140.92     62.55 o
   3  11   9     1363.87     1388.37    118.62 o
   4  11   9      192.25      136.00     81.29 o
   5  11   9      141.96      101.49     87.58 o
   6  11   9      117.52       57.18    104.08 o
   7  11   9     1493.88     1467.57    175.76 o
   8  11   9      499.20      398.10    163.65 o
   0  12   9     2956.52     2796.08    213.80 o
   1  12   9      309.63      346.81     76.54 o
   2  12   9      114.72      127.95     66.15 o
   3  12   9      723.53      577.79    161.21 o
   4  12   9      203.26      288.16    177.52 o
   5  12   9      577.18      667.72    235.28 o
   6  12   9       57.09       15.71    113.22 o
   7  12   9      230.74       -9.35    128.90 o
   1  13   9     1122.65     1417.75    395.33 o
   2  13   9      286.38       69.10    103.40 o
   3  13   9     3439.99     3268.29    333.05 o
   4  13   9       44.58        5.98    103.10 o
   5  13   9       21.09      -12.22    151.53 o
   6  13   9      401.72      374.19    216.46 o
   0  14   9       44.29       38.13    164.89 o
   1  14   9      128.83      132.62    116.66 o
   2  14   9       18.06       77.78    117.11 o
   3  14   9       13.98       26.37    107.62 o
   4  14   9        6.00      -68.76    111.76 o
   5  14   9      267.64      179.57    284.94 o
   1  15   9      485.37      454.42    234.35 o
   2  15   9       27.25       59.16    157.03 o
   3  15   9      431.23      428.99    152.80 o
   0   0  10    42819.45    45389.36   1311.81 o
   1   0  10    36689.24    36266.67    637.25 o
   2   0  10     5805.06     6416.01    200.90 o
   3   0  10    14434.36    14137.60    406.69 o
   4   0  10    26464.10    24470.72    612.50 o
   5   0  10     4906.93     4987.79    252.19 o
   6   0  10     1607.02     1403.72    266.46 o
   7   0  10      145.94      137.93     59.44 o
   8   0  10     2460.71     2881.82    217.28 o
   9   0  10     1551.46     1358.69    197.60 o
  10   0  10     2047.71     2062.14    292.03 o
  11   0  10        0.51       34.91    113.87 o
   1   1  10     1783.24     1829.56     55.06 o
   2   1  10      723.38      639.34     45.86 o
   3   1  10      347.06      263.81     35.19 o
   4   1  10       83.93      122.25     30.44 o
   5   1  10      354.68      370.03     62.79 o
   6   1  10      690.19      683.50     61.70 o
   7   1  10     1126.81     1174.88     72.21 o
   8   1  10      687.23      652.32     80.05 o
   9   1  10      137.22      210.68     73.11 o
  10   1  10       51.72       97.93     78.10 o
  11   1  10      393.69      278.48     99.29 o
   0   2  10     7388.69     7208.44    174.02 o
   1   2  10     8932.67     9191.31    183.55 o
   2   2  10      174.07      133.37     22.54 o
   3   2  10      429.85      332.44     38.15 o
   4   2  10     3771.75     3889.38    102.10 o
   5   2  10     1557.29     1494.87     55.16 o
   6   2  10     1384.34     1361.08     90.54 o
   7   2  10       19.82      -13.36     38.18 o
   8   2  10     2881.73     2895.09    123.34 o
   9   2  10      782.33      696.65    130.14 o
  10   2  10      306.29      200.41     87.23 o
  11   2  10      113.80      203.40    111.39 o
   1   3  10    13357.76    14244.18    194.27 o
   2   3  10    11537.02    11403.02    168.42 o
   3   3  10     7305.29     6709.04    130.87 o
   4   3  10       39.66       19.77     32.22 o
   5   3  10     1936.18     1709.84     87.41 o
   6   3  10     4204.57     4327.75    141.08 o
   7   3  10     3693.09     3617.15    160.53 o
   8   3  10     1285.44     1271.87    111.29 o
   9   3  10       22.72       43.73     67.55 o
  10   3  10      664.44      637.43    147.08 o
  11   3  10     1576.74     1603.95    189.13 o
   0   4  10     7491.05     7848.92    175.37 o
   1   4  10     1657.57     1752.50     61.56 o
   2   4  10      256.00      274.54     28.31 o
   3   4  10      406.45      483.61     49.46 o
   4   4  10      142.69      161.75     39.22 o
   5   4  10     1810.66     1822.41     92.31 o
   6   4  10      753.44      733.83     71.69 o
   7   4  10       21.65       52.22     55.73 o
   8   4  10       56.73      167.89     67.43 o
   9   4  10      574.93      541.57    111.40 o
  10   4  10       58.77       16.35     91.70 o
  11   4  10       77.83      130.86    138.17 o
   1   5  10     3588.29     3473.63     99.80 o
   2   5  10     6148.54     6148.55    124.68 o
   3   5  10     6319.16     6556.87    150.78 o
   4   5  10      237.46      103.94     32.65 o
   5   5  10       65.84        2.53     48.81 o
   6   5  10     1507.55     1634.27     97.06 o
   7   5  10     1183.08     1254.04    135.95 o
   8   5  10      192.84      230.80    135.18 o
   9   5  10       53.43        5.75     80.07 o
  10   5  10      321.11      228.12    106.81 o
  11   5  10     1357.26     1370.57    257.40 o
   0   6  10    22628.22    22620.53    388.50 o
   1   6  10     9886.82    10097.02    141.86 o
   2   6  10      591.74      566.56     41.97 o
   3   6  10      875.62      891.18     66.95 o
   4   6  10     4599.55     4747.08    120.96 o
   5   6  10     5059.19     4686.27    222.08 o
   6   6  10     2098.34     2275.90    161.20 o
   7   6  10      207.20      281.95     89.98 o
   8   6  10      889.37      782.66    158.74 o
   9   6  10     3381.11     3487.96    327.95 o
  10   6  10      682.09      977.43    161.68 o
   1   7  10      889.06      925.47     47.61 o
   2   7  10       81.06       89.63     40.01 o
   3   7  10       60.86       15.24     39.19 o
   4   7  10      892.81      819.55     84.94 o
   5   7  10      184.15       91.60     58.51 o
   6   7  10      255.19      240.51     68.50 o
   7   7  10       71.58       62.63     74.55 o
   8   7  10      404.37      341.91    112.75 o
   9   7  10       13.68      111.19     96.66 o
  10   7  10        5.46      117.69    171.56 o
   0   8  10    11212.75    10878.94    282.71 o
   1   8  10     4963.29     5073.54    132.98 o
   2   8  10       19.41       -3.85     32.59 o
   3   8  10     5963.46     5981.46    177.84 o
   4   8  10     7191.72     7549.74    212.07 o
   5   8  10     1332.04     1522.02    138.49 o
   6   8  10      167.84       65.96     74.76 o
   7   8  10     1582.87     1636.14    164.37 o
   8   8  10      763.31      763.67    190.27 o
   9   8  10     1084.71     1239.47    287.34 o
  10   8  10      104.25       56.45    133.49 o
   1   9  10     4386.28     4489.58    123.54 o
   2   9  10     8831.32     8933.15    187.05 o
   3   9  10     2376.45     2433.54    266.78 o
   4   9  10      823.42      788.81    108.43 o
   5   9  10       86.63       48.74     69.51 o
   6   9  10     2279.76     2257.76    188.38 o
   7   9  10      609.88      600.58    122.02 o
   8   9  10      655.49      813.81    142.73 o
   9   9  10      168.33      134.71    113.29 o
   0  10  10       65.54       10.46     74.38 o
   1  10  10     1446.30     1614.12     96.25 o
   2  10  10      475.13      430.94     64.35 o
   3  10  10      207.03      175.89     74.52 o
   4  10  10      416.48      546.25    101.56 o
   5  10  10       65.47      -13.87     80.29 o
   6  10  10       13.54      -68.45     78.14 o
   7  10  10       24.39       79.13     91.56 o
   8  10  10        0.55        5.14    124.58 o
   9  10  10      147.10      -48.80    162.86 o
   1  11  10     1981.51     2007.52    131.69 o
   2  11  10     5548.28     5421.85    265.01 o
   3  11  10     1669.63     1693.16    115.35 o
   4  11  10      582.84      108.48    117.32 o
   5  11  10     1247.68     1285.14    202.61 o
   6  11  10     2270.46     1895.77    227.21 o
   7  11  10      428.51      362.78    149.17 o
   8  11  10       52.39      154.58    144.99 o
   0  12  10     2821.98     2461.26    327.10 o
   1  12  10     2385.41     2156.15    222.89 o
   2  12  10        2.92       15.92     90.89 o
   3  12  10      358.36      129.09    104.81 o
   4  12  10     1785.95     1964.08    230.49 o
   5  12  10     1242.04     1306.60    299.15 o
   6  12  10      197.91      470.62    151.37 o
   7  12  10        5.44        1.44    122.71 o
   1  13  10       64.65       66.93    107.91 o
   2  13  10       21.94       -2.05     94.31 o
   3  13  10      190.62      167.40    117.33 o
   4  13  10       12.64      109.09    115.89 o
   5  13  10       93.47      379.97    217.93 o
   6  13  10      110.60      153.65    178.99 o
   0  14  10      963.71      664.79    222.74 o
   1  14  10      993.43      885.40    311.90 o
   2  14  10        7.08       24.26    108.24 o
   3  14  10      977.61     1030.29    192.41 o
   4  14  10     1839.72     2198.57    262.63 o
   5  14  10     1364.32     1611.55    240.99 o
   1  15  10      187.51      170.99    133.60 o
   2  15  10     1301.92     1056.27    198.74 o
   3  15  10     1011.47      866.00    193.31 o
   1   1  11     3510.92     3769.55     78.56 o
   2   1  11    10234.19     9755.35    174.99 o
   3   1  11     1141.21     1055.90     65.29 o
   4   1  11     2872.71     3018.09     98.42 o
   5   1  11       50.49       52.01     31.43 o
   6   1  11    16529.42    15998.25    306.93 o
   7   1  11      298.90      289.53     46.59 o
   8   1  11     2067.66     2035.72    170.44 o
   9   1  11       77.22       92.32     70.12 o
  10   1  11     2376.74     2458.97    169.72 o
  11   1  11       46.39      -27.75     81.25 o
   0   2  11    11927.29    10658.97    236.45 o
   1   2  11     9838.41    10500.04    184.54 o
   2   2  11     5679.47     5921.54    110.26 o
   3   2  11     5014.83     5613.92    118.15 o
   4   2  11     9707.45     8974.42    171.48 o
   5   2  11     2630.41     2532.87     75.31 o
   6   2  11     4373.06     4374.14    179.21 o
   7   2  11      201.32      172.48     46.89 o
   8   2  11     1972.13     2066.22    108.75 o
   9   2  11      649.23      511.30     82.12 o
  10   2  11     1360.86     1377.34    137.34 o
  11   2  11       23.31      -46.41     96.17 o
   1   3  11     2033.97     2233.09     76.20 o
   2   3  11       15.52      -16.55     16.55 o
   3   3  11       39.09       43.77     21.59 o
   4   3  11      249.15      301.96     35.21 o
   5   3  11      243.14      276.33     49.11 o
   6   3  11      500.13      474.54     55.65 o
   7   3  11       83.13      -15.92     33.84 o
   8   3  11        1.58      -34.11     47.09 o
   9   3  11      240.50      246.79     81.00 o
  10   3  11        3.15      -27.17     72.59 o
  11   3  11        0.23      103.52    102.76 o
   0   4  11    20621.26    20560.62    310.82 o
   1   4  11      494.64      456.86     32.11 o
   2   4  11        8.69       26.26     20.02 o
   3   4  11      105.23       86.32     24.18 o
   4   4  11    13866.26    13245.29    222.62 o
   5   4  11     2564.38     2557.56    107.73 o
   6   4  11     2705.20     2738.08    132.16 o
   7   4  11      773.02      724.74     78.46 o
   8   4  11     3688.62     3718.00    177.59 o
   9   4  11     2405.33     2326.24    192.77 o
  10   4  11     1452.90     1550.95    180.88 o
  11   4  11      268.13      445.56    159.04 o
   1   5  11       27.95       52.27     21.00 o
   2   5  11    10133.19     9434.85    180.18 o
   3   5  11     1301.20     1254.22     60.46 o
   4   5  11       50.86       -4.99     23.58 o
   5   5  11      410.00      474.55     58.82 o
   6   5  11     5338.75     5433.69    163.42 o
   7   5  11     1073.36      856.59    117.53 o
   8   5  11     2871.09     2604.70    208.90 o
   9   5  11      404.23      177.89     96.61 o
  10   5  11      434.76      438.50    128.93 o
  11   5  11      670.48      430.18    157.26 o
   0   6  11      534.69      546.81     51.65 o
   1   6  11      679.12      772.60     39.99 o
   2   6  11        6.17        9.02     24.36 o
   3   6  11     1034.88     1172.37     61.05 o
   4   6  11     1036.48     1063.08     64.37 o
   5   6  11      168.71      166.86     50.35 o
   6   6  11       47.32      191.53     76.89 o
   7   6  11       45.66      -18.43     70.93 o
   8   6  11      762.87      893.77    181.59 o
   9   6  11       48.36       43.35     86.89 o
  10   6  11      368.85      278.28    115.75 o
   1   7  11     1466.69     1495.92     57.16 o
   2   7  11    13631.86    13522.01    283.84 o
   3   7  11      131.50      155.64     48.27 o
   4   7  11     1018.08     1070.63     88.69 o
   5   7  11      136.30       95.18     52.66 o
   6   7  11     7108.13     7527.26    253.21 o
   7   7  11     2503.28     2228.95    179.10 o
   8   7  11     3146.90     3325.07    342.53 o
   9   7  11       98.47      147.72    106.68 o
  10   7  11      784.94      964.56    220.05 o
   0   8  11     1794.59     1786.06    133.61 o
   1   8  11      329.63      307.72     43.74 o
   2   8  11      272.77      230.32     53.00 o
   3   8  11     1209.49     1290.02     91.25 o
   4   8  11     3166.99     3537.09    146.66 o
   5   8  11     1095.61     1187.59    128.63 o
   6   8  11     1251.19     1284.16    140.43 o
   7   8  11      288.44      283.33     99.31 o
   8   8  11      254.48      250.06    163.85 o
   9   8  11      293.35      197.34    111.62 o
  10   8  11      830.69      907.09    205.44 o
   1   9  11        7.80       18.35     35.54 o
   2   9  11     1618.35     1638.32     98.30 o
   3   9  11       28.87      -55.51     55.51 o
   4   9  11     1346.81     1197.72    171.70 o
   5   9  11        1.18      -13.27     69.22 o
   6   9  11      191.91      204.49     89.34 o
   7   9  11        3.08      -17.20     86.22 o
   8   9  11      128.42      266.45    113.43 o
   9   9  11      141.78      137.94    136.36 o
   0  10  11     1703.64     1806.49    156.54 o
   1  10  11       15.65        5.49     49.51 o
   2  10  11      358.80      331.06     69.53 o
   3  10  11        6.26       32.59     57.52 o
   4  10  11     4260.91     5187.12    293.77 o
   5  10  11      226.07      216.52    114.01 o
   6  10  11     1962.87     1473.95    213.12 o
   7  10  11      211.93      335.73    138.38 o
   8  10  11     2452.16     2686.89    284.23 o
   9  10  11      404.60      721.41    284.16 o
   1  11  11       20.24       75.08     88.73 o
   2  11  11      734.20      559.24    135.78 o
   3  11  11      188.16      294.05    105.06 o
   4  11  11      249.39      616.07    203.84 o
   5  11  11      193.05      130.17    116.98 o
   6  11  11     1346.99     1650.66    291.46 o
   7  11  11      216.31      230.36    142.28 o
   8  11  11     1396.34     1303.31    225.74 o
   0  12  11      932.22      703.81    209.13 o
   1  12  11       21.53       31.32     90.73 o
   2  12  11      115.78      135.99    107.62 o
   3  12  11        1.23       13.12     96.21 o
   4  12  11      874.07      511.33    453.66 o
   5  12  11       31.00     -104.28    151.37 o
   6  12  11       23.78      -24.05    137.11 o
   7  12  11        1.34       44.98    142.86 o
   1  13  11       72.59      -42.99     85.68 o
   2  13  11     3072.66     3209.68    608.17 o
   3  13  11     1043.38     1031.73    183.66 o
   4  13  11      993.47     1274.20    203.34 o
   5  13  11       39.89       73.41    120.58 o
   6  13  11     1224.47     1357.52    327.99 o
   0  14  11      440.35      353.66    191.29 o
   1  14  11      121.92      105.62    115.03 o
   2  14  11       96.32      147.46    123.91 o
   3  14  11        0.57       15.95    110.97 o
   4  14  11      107.72      121.14    127.05 o
   5  14  11      413.11      340.55    152.85 o
   1  15  11      182.90      185.72    153.85 o
   2  15  11      838.95      729.56    420.05 o
   3  15  11       90.81       23.89    125.83 o
   0   0  12    12996.29    14511.73    350.02 o
   1   0  12    28420.60    28166.00    517.14 o
   2   0  12      910.05      905.02     78.40 o
   3   0  12     3516.94     3142.16    148.68 o
   4   0  12     1396.20     1518.90    238.83 o
   5   0  12    17276.19    17370.80    644.83 o
   6   0  12      577.97      689.01     90.72 o
   7   0  12       45.28      -32.83     52.34 o
   8   0  12      288.53      331.05    109.09 o
   9   0  12     5806.29     6466.39    678.96 o
  10   0  12      592.30      592.13    155.37 o
  11   0  12      184.84      200.17    140.11 o
   1   1  12     1187.54     1120.76     60.85 o
   2   1  12      133.90      190.71     28.84 o
   3   1  12     6097.38     5693.34    147.64 o
   4   1  12     1096.56     1066.48     74.92 o
   5   1  12     2309.74     2337.07    158.68 o
   6   1  12        5.10       31.09     37.49 o
   7   1  12     1938.15     2025.55     98.28 o
   8   1  12      119.65       55.24     51.59 o
   9   1  12        4.02       -0.14     63.45 o
  10   1  12        1.83      -24.34     70.52 o
  11   1  12      690.14      675.95    120.40 o
   0   2  12      216.83      216.22     38.60 o
   1   2  12    13409.71    13847.76    263.87 o
   2   2  12       20.54       -1.63     19.80 o
   3   2  12     4376.37     4125.45    151.67 o
   4   2  12      535.70      563.10     47.56 o
   5   2  12     5605.07     5598.51    119.68 o
   6   2  12      793.85      881.07     68.74 o
   7   2  12      636.54      573.54     61.94 o
   8   2  12        2.63       12.91     46.51 o
   9   2  12     1884.29     1968.79    130.47 o
  10   2  12       38.69       52.20     79.66 o
  11   2  12        0.69       21.71     96.35 o
   1   3  12    18528.87    18439.64    227.73 o
   2   3  12      146.11      152.80     24.81 o
   3   3  12    13578.41    13027.06    210.26 o
   4   3  12     1236.07     1180.90     59.38 o
   5   3  12     2025.67     1901.84    105.96 o
   6   3  12        6.94        1.01     35.24 o
   7   3  12    11514.79    11542.76    263.28 o
   8   3  12       47.86       34.43     50.64 o
   9   3  12      355.25      338.62     85.92 o
  10   3  12        5.46      -11.57     87.73 o
  11   3  12     2398.23     2844.75    292.96 o
   0   4  12     3626.29     3841.93     90.19 o
   1   4  12     1950.85     1751.85     55.99 o
   2   4  12      696.19      753.23     48.18 o
   3   4  12        9.15      -19.33     19.33 o
   4   4  12      319.65      265.97     46.96 o
   5   4  12     1060.87     1001.45    100.18 o
   6   4  12       44.27       64.25     44.83 o
   7   4  12       39.32       53.24     48.37 o
   8   4  12      122.12       28.14     51.39 o
   9   4  12       76.50        0.10     77.74 o
  10   4  12        1.90       37.79     90.94 o
  11   4  12       24.34      112.41    131.58 o
   1   5  12     4084.86     4059.14     77.11 o
   2   5  12       87.16       89.16     25.43 o
   3   5  12    11784.07    11815.06    189.35 o
   4   5  12      147.32      122.00     37.21 o
   5   5  12     3005.64     3002.25    119.30 o
   6   5  12       17.27       28.78     43.99 o
   7   5  12     1562.39     1674.22    129.08 o
   8   5  12      391.23      377.03     99.97 o
   9   5  12      275.30      156.63     93.61 o
  10   5  12        0.39      -47.59     93.53 o
  11   5  12      987.54     1301.82    222.81 o
   0   6  12      408.27      459.51     47.78 o
   1   6  12    15114.85    15215.51    206.64 o
   2   6  12       36.09       35.25     20.23 o
   3   6  12     2836.18     2763.28    115.44 o
   4   6  12     1209.65     1162.34     81.79 o
   5   6  12     7526.96     7575.42    198.28 o
   6   6  12      345.00      296.32     73.46 o
   7   6  12      358.31      303.52    125.15 o
   8   6  12       10.12      -16.18    104.60 o
   9   6  12     2089.42     2378.64    203.57 o
  10   6  12      419.10      288.83    121.71 o
   1   7  12       78.32       59.27     23.87 o
   2   7  12      594.04      694.89     73.78 o
   3   7  12     2148.12     2121.86     99.94 o
   4   7  12      232.38      268.84     60.59 o
   5   7  12      224.59      185.92     77.78 o
   6   7  12      711.75      582.87     84.72 o
   7   7  12      101.70      -25.55    105.08 o
   8   7  12       15.16        2.59     81.32 o
   9   7  12      329.93      216.49    111.11 o
  10   7  12      113.20       -5.91    116.22 o
   0   8  12      157.00       61.24     47.87 o
   1   8  12     4032.69     4240.24    110.14 o
   2   8  12     3946.16     3859.88    182.09 o
   3   8  12     1668.92     1822.69    107.17 o
   4   8  12      797.34      854.69     87.18 o
   5   8  12     4191.58     4273.74    317.67 o
   6   8  12       27.12      -41.80     66.91 o
   7   8  12      758.02      672.38    126.00 o
   8   8  12      124.58       40.52     89.47 o
   9   8  12     1397.44     1482.71    227.82 o
   1   9  12    10508.03    10949.20    271.98 o
   2   9  12     1351.26     1423.28    206.69 o
   3   9  12     8043.52     8304.56    350.71 o
   4   9  12       27.85      -50.59     75.37 o
   5   9  12      147.83       76.26    203.88 o
   6   9  12        7.16       46.75     94.40 o
   7   9  12     5561.77     5551.31    351.28 o
   8   9  12       65.42       59.52    126.05 o
   9   9  12      189.56      216.95    205.30 o
   0  10  12      181.56       78.66     76.75 o
   1  10  12       37.96       64.23     63.41 o
   2  10  12      157.92       26.18     66.13 o
   3  10  12      559.64      251.63    216.10 o
   4  10  12      131.98      146.07    103.87 o
   5  10  12        2.07      -87.16     87.16 o
   6  10  12      736.46      704.66    184.00 o
   7  10  12      467.36      439.56    154.12 o
   8  10  12      139.18       20.79    145.38 o
   1  11  12     2560.47     2808.99    234.47 o
   2  11  12       19.09      173.22     99.16 o
   3  11  12     7708.44     8420.25    315.20 o
   4  11  12        2.17      -43.58     99.23 o
   5  11  12     2154.18     2136.42    328.08 o
   6  11  12      145.06      244.44    178.91 o
   7  11  12     1772.27     1997.29    409.22 o
   8  11  12       20.20      -23.88    128.86 o
   0  12  12      710.81      713.18    222.41 o
   1  12  12     3144.45     3308.01    873.35 o
   2  12  12      340.03      279.73    124.86 o
   3  12  12     1616.48     2017.18    228.80 o
   4  12  12      236.25      261.15    123.62 o
   5  12  12     1783.57     2305.25    372.48 o
   6  12  12       57.22      -30.51    116.89 o
   7  12  12      252.48     -134.79    134.79 o
   1  13  12      334.16      146.23    117.18 o
   2  13  12        2.17      -44.24    107.46 o
   3  13  12       68.41       65.98    111.68 o
   4  13  12       81.25      166.46    124.92 o
   5  13  12       56.38        5.89    116.50 o
   6  13  12        0.41     -117.07    170.11 o
   0  14  12       94.13      188.19    182.41 o
   1  14  12     1056.44     1183.68    233.61 o
   2  14  12        1.20      -91.02    101.89 o
   3  14  12     1157.86      785.67    179.35 o
   4  14  12      156.27     -104.82    104.82 o
   1  15  12     1420.29     1160.16    200.41 o
   2  15  12       37.99      203.37    137.02 o
   1   1  13      139.25      225.34     31.73 o
   2   1  13    17673.71    17141.70    275.08 o
   3   1  13       22.63       16.68     29.31 o
   4   1  13      508.32      418.72     70.25 o
   5   1  13      719.88      691.90     64.88 o
   6   1  13     1384.69     1444.65     93.02 o
   7   1  13      846.84      777.18     71.48 o
   8   1  13     3316.36     3319.44    145.75 o
   9   1  13        1.38      147.89     72.54 o
  10   1  13      362.40      372.05    103.33 o
  11   1  13      719.58      731.57    123.51 o
   0   2  13    14898.53    14593.34    311.38 o
   1   2  13     3899.35     4023.78    173.40 o
   2   2  13       15.40       12.15     24.51 o
   3   2  13      174.27      136.10     29.75 o
   4   2  13    13055.67    12989.82    223.01 o
   5   2  13     2720.95     2505.76    112.23 o
   6   2  13     1608.90     1557.46     90.02 o
   7   2  13        5.57       -2.81     33.30 o
   8   2  13     1853.61     2217.49    144.04 o
   9   2  13      719.69      929.74    138.76 o
  10   2  13     3143.85     2967.16    184.44 o
  11   2  13       15.69      -19.49    105.11 o
   1   3  13     3134.49     3396.12     82.56 o
   2   3  13      840.89      908.35     65.70 o
   3   3  13       10.14        6.03     21.09 o
   4   3  13       26.98       12.70     26.04 o
   5   3  13       29.47       17.59     36.98 o
   6   3  13        8.53      -18.15     35.94 o
   7   3  13       16.90       24.21     47.03 o
   8   3  13        1.16      -33.92     47.11 o
   9   3  13      456.06      499.21     96.87 o
  10   3  13      123.19      219.67    107.00 o
  11   3  13        0.38     -163.02    168.89 o
   0   4  13    23832.60    24033.47    417.69 o
   1   4  13     4808.88     4819.17     83.21 o
   2   4  13       75.42       56.67     23.11 o
   3   4  13      143.34      106.92     27.00 o
   4   4  13    12748.12    12370.96    200.80 o
   5   4  13     2029.78     2027.69     99.64 o
   6   4  13     4738.11     4573.87    150.80 o
   7   4  13      223.94      275.36     60.88 o
   8   4  13     4667.76     4506.90    233.61 o
   9   4  13      611.81      527.95    118.40 o
  10   4  13     2622.75     2732.90    221.40 o
  11   4  13       20.26      -39.77    118.54 o
   1   5  13     1089.78     1172.47     40.58 o
   2   5  13    10510.13    10527.30    187.30 o
   3   5  13      393.73      414.35     39.38 o
   4   5  13     1626.67     1765.00     71.52 o
   5   5  13        3.25       31.16     36.59 o
   6   5  13     6863.24     7045.66    200.29 o
   7   5  13      541.68      476.37     85.49 o
   8   5  13     1816.23     1657.38    162.67 o
   9   5  13       86.53      248.83    100.53 o
  10   5  13      663.15      574.20    201.80 o
   0   6  13      927.67      933.16     59.46 o
   1   6  13      185.25      162.40     37.24 o
   2   6  13      412.96      461.36     48.72 o
   3   6  13      776.38      729.87     53.71 o
   4   6  13      438.11      208.35     74.12 o
   5   6  13      193.94       65.59     58.89 o
   6   6  13      120.30       83.85     48.67 o
   7   6  13      751.89      618.79    174.27 o
   8   6  13       15.63      -36.83     73.45 o
   9   6  13      187.37      110.77     97.95 o
  10   6  13      442.11      636.08    140.92 o
   1   7  13      300.00      274.33     36.17 o
   2   7  13     4552.45     4761.21    157.86 o
   3   7  13     4602.27     4743.71    196.62 o
   4   7  13     1285.57     1238.12     92.54 o
   5   7  13       24.95       12.96     51.63 o
   6   7  13     3352.05     3278.78    159.14 o
   7   7  13      126.75      105.08     65.55 o
   8   7  13     4154.32     4915.15    267.71 o
   9   7  13       45.03       -9.01    117.92 o
  10   7  13      715.93      512.44    248.15 o
   0   8  13      820.50     1066.76    129.68 o
   1   8  13     2540.89     2580.35    150.36 o
   2   8  13      128.27       60.22     49.40 o
   3   8  13       15.13        7.95     52.50 o
   4   8  13     1967.47     1926.33    140.69 o
   5   8  13       58.37       21.14     62.84 o
   6   8  13      960.95     1021.42    171.45 o
   7   8  13        0.57      -56.48     94.75 o
   8   8  13      305.61      295.45    341.88 o
   9   8  13       11.96     -107.89    126.24 o
   1   9  13      886.74     1069.95     96.38 o
   2   9  13     1898.85     1743.45    115.25 o
   3   9  13     1225.72     1260.38    214.92 o
   4   9  13      280.85       86.18    102.64 o
   5   9  13       88.39      108.42     99.11 o
   6   9  13     1141.16     1138.11    237.07 o
   7   9  13      316.37      232.26    205.26 o
   8   9  13       23.85      -12.56    121.36 o
   9   9  13      182.49      215.32    207.01 o
   0  10  13     9432.47    10028.01    497.65 o
   1  10  13     1020.82      963.48    136.73 o
   2  10  13       10.16       65.26     70.08 o
   3  10  13      594.75      508.44    101.70 o
   4  10  13     3825.93     4203.15    345.51 o
   5  10  13      528.89      622.31    152.26 o
   6  10  13      711.99      813.88    170.61 o
   7  10  13      369.82      210.85    134.86 o
   8  10  13      815.61      927.44    200.26 o
   1  11  13      115.36      150.09    117.03 o
   2  11  13     2110.39     2190.26    256.19 o
   3  11  13      128.59      160.20     83.27 o
   4  11  13      351.71      213.55    121.38 o
   5  11  13        2.73      212.34    123.36 o
   6  11  13      362.32      302.28    142.49 o
   7  11  13        7.99       55.00    126.53 o
   8  11  13      628.35      755.14    274.39 o
   0  12  13      637.89      606.45    205.30 o
   1  12  13       11.91      118.29    102.41 o
   2  12  13        1.81      -31.29     91.09 o
   3  12  13      382.35      234.35    290.40 o
   4  12  13       56.39       54.88    114.50 o
   5  12  13      148.85      -20.36    115.39 o
   6  12  13       50.00       28.46    176.79 o
   7  12  13       58.98       54.86    134.54 o
   1  13  13      654.77      637.29    154.48 o
   2  13  13     2089.59     2339.45    251.78 o
   3  13  13      253.94      246.57    132.51 o
   4  13  13      709.53      672.73    174.51 o
   5  13  13       81.03       33.51    123.26 o
   6  13  13      909.13     1595.41    349.42 o
   0  14  13      129.11      101.75    178.99 o
   1  14  13       29.00       20.26    113.64 o
   2  14  13      272.14       84.12    155.56 o
   3  14  13        2.45       42.91    120.22 o
   4  14  13      374.28      473.04    172.39 o
   1  15  13       31.39       42.61    119.56 o
   2  15  13      867.07      778.54    184.13 o
   0   0  14    39261.81    40235.94    866.56 o
   1   0  14     8416.95     8117.09    221.94 o
   2   0  14       43.60       34.90     30.54 o
   3   0  14     4836.07     4635.82    204.12 o
   4   0  14    11382.45    11016.83    349.29 o
   5   0  14    11139.43    11166.90    371.88 o
   6   0  14     3183.49     3287.43    166.86 o
   7   0  14     3147.37     2902.78    168.29 o
   8   0  14     5279.33     4759.54    281.53 o
   9   0  14     4476.29     4283.38    281.37 o
  10   0  14      295.70      302.47    134.54 o
  11   0  14       21.90     -116.42    116.42 o
   1   1  14      731.92      663.21     50.04 o
   2   1  14     6800.42     6635.91    128.92 o
   3   1  14     2895.29     2901.28    104.09 o
   4   1  14      257.65      236.07     47.92 o
   5   1  14      738.11      903.99     74.16 o
   6   1  14     2923.65     3051.33    141.98 o
   7   1  14     1138.31     1210.57    116.99 o
   8   1  14        8.21       16.86     54.77 o
   9   1  14       36.35      -34.32     65.27 o
  10   1  14      531.53      371.34     93.87 o
  11   1  14      139.43      183.15    116.89 o
   0   2  14     3585.53     3574.77    162.90 o
   1   2  14      571.80      599.70     56.22 o
   2   2  14      339.38      302.27     38.51 o
   3   2  14      226.75      125.97     33.55 o
   4   2  14     6880.46     6840.56    165.46 o
   5   2  14     3921.52     4046.81    142.44 o
   6   2  14      199.18      244.18     48.68 o
   7   2  14      504.29      558.65     72.03 o
   8   2  14      357.56      374.04     71.89 o
   9   2  14     1436.24     1290.75    175.35 o
  10   2  14      833.90      728.23    115.38 o
  11   2  14      127.73      158.43    178.70 o
   1   3  14     4079.10     3760.24     88.84 o
   2   3  14    10300.75    10546.08    188.71 o
   3   3  14    11182.96    10842.36    203.12 o
   4   3  14      587.57      622.77     49.78 o
   5   3  14      114.78       26.39     38.48 o
   6   3  14     7190.47     7477.73    177.21 o
   7   3  14     2004.56     2145.85    120.21 o
   8   3  14      693.11      407.01    119.49 o
   9   3  14        1.22      -39.24     73.42 o
  10   3  14     1010.73     1363.42    448.89 o
  11   3  14      601.15     1294.22    309.66 o
   0   4  14       69.17      139.95     37.03 o
   1   4  14      486.14      527.54     36.32 o
   2   4  14      347.32      314.16     32.48 o
   3   4  14        8.28        8.03     24.11 o
   4   4  14      842.74      817.66     55.76 o
   5   4  14      475.16      582.31     67.85 o
   6   4  14        3.38      -15.87     39.97 o
   7   4  14      205.44      153.90     55.41 o
   8   4  14      102.07       57.54     66.62 o
   9   4  14      347.19      484.38    113.86 o
  10   4  14       11.01      -34.70    147.92 o
   1   5  14     2516.17     2688.01     83.67 o
   2   5  14     3105.64     3192.14     85.23 o
   3   5  14     2478.51     2222.40    104.71 o
   4   5  14       80.77       70.06     29.61 o
   5   5  14     2337.13     2360.61     99.83 o
   6   5  14     3597.31     3725.79    209.10 o
   7   5  14     1441.05     1670.82    131.13 o
   8   5  14      260.74      234.58     79.08 o
   9   5  14      160.24      127.68     92.91 o
  10   5  14      250.86      243.81    115.44 o
   0   6  14     3133.30     2936.08    114.15 o
   1   6  14     9740.60     9682.94    206.50 o
   2   6  14       24.74       15.00     29.67 o
   3   6  14     5192.51     5337.49    120.06 o
   4   6  14     6960.73     7082.11    209.31 o
   5   6  14     4496.62     4366.13    190.93 o
   6   6  14      439.19      576.05     76.40 o
   7   6  14      173.35      137.41     63.76 o
   8   6  14     1950.49     1851.32    283.28 o
   9   6  14     1190.21     1317.50    218.89 o
  10   6  14      315.17      149.98    210.27 o
   1   7  14      825.56      801.65     61.25 o
   2   7  14     1360.44     1305.21    120.90 o
   3   7  14     1897.09     1928.53    118.17 o
   4   7  14      140.30       76.30     53.28 o
   5   7  14        0.30      -48.40     48.40 o
   6   7  14      222.49      297.70     86.88 o
   7   7  14       43.60       24.58     76.46 o
   8   7  14      440.45      503.28    158.99 o
   9   7  14      110.67        4.25    120.08 o
  10   7  14        2.38     -152.51    152.51 o
   0   8  14      958.23     1065.04    187.70 o
   1   8  14     4635.26     4814.76    141.11 o
   2   8  14       69.15      104.21     53.25 o
   3   8  14      474.85      416.78     81.89 o
   4   8  14     2383.09     2754.88    164.60 o
   5   8  14     3785.90     4096.35    270.39 o
   6   8  14      596.96      510.56    140.32 o
   7   8  14       61.35       18.61    210.48 o
   8   8  14     1833.96     2267.66    260.70 o
   9   8  14      351.18      417.31    160.59 o
   1   9  14     1121.83     1086.57    115.59 o
   2   9  14     5357.71     5294.64    186.88 o
   3   9  14     2498.76     2413.61    207.69 o
   4   9  14      134.34       23.03    129.66 o
   5   9  14        7.07      -44.36     91.80 o
   6   9  14     4061.39     4157.59    303.27 o
   7   9  14     2423.27     2316.51    251.22 o
   8   9  14     1297.31     1041.52    207.26 o
   9   9  14        1.07       96.62    187.13 o
   0  10  14       48.07      169.56     89.49 o
   1  10  14       61.72       10.66     64.53 o
   2  10  14      359.10      125.61     81.92 o
   3  10  14       62.82       83.36     75.68 o
   4  10  14        4.08       46.64     94.92 o
   5  10  14       68.62      175.93    113.07 o
   6  10  14      162.06      -36.40    108.60 o
   7  10  14       36.01      -25.58    111.49 o
   8  10  14       16.12      -49.98    125.75 o
   1  11  14      925.47      832.08    155.01 o
   2  11  14     2313.65     2564.94    185.87 o
   3  11  14     2697.71     2296.95    231.74 o
   4  11  14      449.17      337.26    128.00 o
   5  11  14     1446.58     1502.35    296.75 o
   6  11  14      921.56     1057.74    196.03 o
   7  11  14      912.52     1111.26    210.38 o
   0  12  14      508.54      390.24    188.11 o
   1  12  14     1677.37     1796.78    328.16 o
   2  12  14       21.89      -87.49     87.49 o
   3  12  14      503.26      522.05    231.49 o
   4  12  14      716.09      845.22    224.94 o
   5  12  14     1438.46     1779.08    298.30 o
   6  12  14      424.33      149.57    133.91 o
   1  13  14        0.03      -97.97    128.84 o
   2  13  14      596.09      441.59    153.51 o
   3  13  14        4.24      -41.64    263.10 o
   4  13  14        5.69       25.73    115.63 o
   5  13  14       12.05      100.44    130.66 o
   0  14  14     1823.51     1111.73    281.56 o
   1  14  14     1254.00     1298.93    208.71 o
   2  14  14       66.26       37.90    112.99 o
   3  14  14      714.73      635.61    464.70 o
   4  14  14      902.91      906.21    196.24 o
   1  15  14      849.68      610.99    182.96 o
   1   1  15     8030.13     7901.56    122.86 o
   2   1  15     5145.45     5143.67    111.31 o
   3   1  15    14211.61    13678.37    247.25 o
   4   1  15     2922.13     2865.11    117.99 o
   5   1  15      745.02      718.77     69.97 o
   6   1  15     1378.83     1400.16     94.62 o
   7   1  15     3623.56     3728.40    133.15 o
   8   1  15     1059.77     1090.00    117.63 o
   9   1  15        5.05      -32.17     62.98 o
  10   1  15       10.63      -43.22     71.72 o
  11   1  15     1985.22     2038.17    172.53 o
   0   2  15       76.40      109.02     42.50 o
   1   2  15     5443.40     5309.99    114.87 o
   2   2  15       54.09       36.36     23.06 o
   3   2  15     2850.53     2697.87     93.73 o
   4   2  15     1808.71     1790.24     88.41 o
   5   2  15     3501.33     3081.41    172.02 o
   6   2  15      462.91      489.35     65.35 o
   7   2  15       10.91       10.44     45.58 o
   8   2  15      335.71      318.19     68.66 o
   9   2  15     3261.24     3323.93    181.17 o
  10   2  15      764.93     1118.46    319.94 o
  11   2  15      380.68      328.08    204.81 o
   1   3  15      523.47      554.96     41.69 o
   2   3  15       67.91       53.30     31.06 o
   3   3  15       54.40        8.17     26.46 o
   4   3  15      908.13      878.46     54.21 o
   5   3  15      359.97      394.83     92.53 o
   6   3  15       13.87       -5.51     43.61 o
   7   3  15      314.38      200.81     59.66 o
   8   3  15        3.79        3.37     53.89 o
   9   3  15      172.23      209.76     96.09 o
  10   3  15        0.31      -71.14    111.19 o
  11   3  15       29.29       84.32    191.86 o
   0   4  15     1979.44     1918.62    103.14 o
   1   4  15     9334.75     9063.22    148.93 o
   2   4  15       15.41      -10.32     20.60 o
   3   4  15     1401.20     1422.13     62.06 o
   4   4  15      515.76      506.64     45.63 o
   5   4  15     6013.87     5814.19    149.79 o
   6   4  15      754.72      770.76     79.21 o
   7   4  15        7.37       42.24     56.93 o
   8   4  15      306.28      350.49     85.37 o
   9   4  15     3945.31     4317.13    272.01 o
  10   4  15      195.65      233.39    108.81 o
   1   5  15     3006.03     2993.64     81.37 o
   2   5  15     1167.44     1083.08     68.54 o
   3   5  15     5113.50     5097.59    179.55 o
   4   5  15       56.15       59.24     30.60 o
   5   5  15     1050.99      933.77     71.21 o
   6   5  15      619.84      522.18     70.19 o
   7   5  15     4439.41     4301.09    307.52 o
   8   5  15      382.58      421.69     89.86 o
   9   5  15      165.61       82.69    122.63 o
  10   5  15       60.78      116.84    133.25 o
   0   6  15        2.83      -30.56     30.56 o
   1   6  15     3652.60     3619.69     90.94 o
   2   6  15      703.82      785.29     59.29 o
   3   6  15     1817.22     1745.52     82.30 o
   4   6  15       15.87       20.12     49.23 o
   5   6  15      370.37      519.21     90.62 o
   6   6  15       24.51      -24.52     55.34 o
   7   6  15       30.76      -11.57     59.11 o
   8   6  15      119.71      -38.51    105.26 o
   9   6  15      342.51      133.89    129.90 o
  10   6  15       18.36     -124.24    172.80 o
   1   7  15    10475.91    10655.86    193.70 o
   2   7  15      487.61      392.95     62.64 o
   3   7  15     9982.89     9956.38    314.94 o
   4   7  15      139.27      104.39     52.49 o
   5   7  15     2672.07     2470.49    175.33 o
   6   7  15      364.28      352.50     82.91 o
   7   7  15     3016.99     3731.55    228.86 o
   8   7  15      476.31      518.22    156.09 o
   9   7  15       79.02      -26.86    118.21 o
   0   8  15      284.86      242.72     69.76 o
   1   8  15     1239.97     1194.24     87.76 o
   2   8  15      316.99      305.77     59.20 o
   3   8  15       26.46       59.93     63.35 o
   4   8  15      480.72      330.29     82.25 o
   5   8  15     1652.25     1899.47    153.71 o
   6   8  15      373.68      568.53    148.97 o
   7   8  15        5.97      -34.47    103.18 o
   8   8  15       60.85      235.22    139.12 o
   9   8  15      869.18      757.09    256.46 o
   1   9  15     1451.26     1388.14    108.79 o
   2   9  15      114.97       99.60     58.72 o
   3   9  15       14.08       -1.41     59.88 o
   4   9  15      175.96      185.53    104.96 o
   5   9  15      898.49      683.18    256.91 o
   6   9  15      231.86      108.48    117.44 o
   7   9  15      461.84      425.97    154.27 o
   8   9  15       32.39        7.59    128.94 o
   0  10  15      736.13      918.22    141.36 o
   1  10  15     4225.75     4183.16    213.92 o
   2  10  15      269.07      320.49    104.38 o
   3  10  15     1154.83     1100.56    134.35 o
   4  10  15      514.56      376.60    130.15 o
   5  10  15     2017.16     1665.99    215.61 o
   6  10  15      724.09      861.09    262.94 o
   7  10  15       93.39      122.47    131.59 o
   8  10  15      205.56        6.92    180.05 o
   1  11  15      469.81      670.15    143.19 o
   2  11  15      763.14      813.41    127.57 o
   3  11  15     2477.52     2280.07    186.85 o
   4  11  15      331.11      275.49    103.91 o
   5  11  15        0.40     -103.19    107.09 o
   6  11  15       47.01      -82.28    105.33 o
   7  11  15      209.14      256.03    164.16 o
   0  12  15       10.41      193.90    155.12 o
   1  12  15      373.18      573.09    149.98 o
   2  12  15       15.62       53.68    104.07 o
   3  12  15      385.11      319.93    205.55 o
   4  12  15       51.36      129.56    147.50 o
   5  12  15      717.35      646.70    343.31 o
   6  12  15      153.36      243.76    151.36 o
   1  13  15     1547.41     1903.25    410.68 o
   2  13  15       24.86      110.43    126.77 o
   3  13  15     1891.35     2220.44    258.08 o
   4  13  15      265.86      559.52    167.11 o
   5  13  15      199.59      161.04    147.89 o
   0  14  15       66.68      -97.27    156.34 o
   1  14  15      769.01      496.76    236.34 o
   2  14  15        2.49     -103.05    114.73 o
   3  14  15       33.31       27.34    121.35 o
   0   0  16    21222.15    21092.43    498.45 o
   1   0  16      235.25      302.48     34.82 o
   2   0  16     1351.73     1428.23    113.31 o
   3   0  16      132.92      125.03     44.82 o
   4   0  16    18228.93    18330.73    509.10 o
   5   0  16     3161.05     3032.09    189.51 o
   6   0  16     2840.23     2870.44    373.41 o
   7   0  16      326.72      160.32     82.30 o
   8   0  16    10674.87    10422.06    336.80 o
   9   0  16      253.36      313.77    124.17 o
  10   0  16     1415.11     1624.97    212.25 o
  11   0  16       76.40      126.04    133.82 o
   1   1  16      853.31      945.59     36.13 o
   2   1  16     4144.96     4112.94     99.46 o
   3   1  16     1314.85     1406.59     73.20 o
   4   1  16     1161.74     1091.86     81.18 o
   5   1  16     1482.59     1471.82     91.34 o
   6   1  16     1790.82     1939.17    107.19 o
   7   1  16      514.86      625.92    104.91 o
   8   1  16      684.36      697.01     85.69 o
   9   1  16        4.46      -38.09     67.31 o
  10   1  16      155.80      164.56     86.46 o
  11   1  16       14.47      202.84    111.23 o
   0   2  16     3941.94     3951.97    143.60 o
   1   2  16      735.85      743.73     50.72 o
   2   2  16      252.30      265.37     32.92 o
   3   2  16        0.23      -11.16     27.88 o
   4   2  16    11968.46    11755.29    218.52 o
   5   2  16     1123.62     1054.13    113.02 o
   6   2  16       16.22       53.92     47.01 o
   7   2  16      197.44      165.50     57.77 o
   8   2  16     1883.33     1848.79    138.90 o
   9   2  16        0.08      -63.93     63.93 o
  10   2  16      756.59      839.84    142.44 o
   1   3  16      453.60      583.45     46.12 o
   2   3  16    30768.59    30656.54    433.58 o
   3   3  16      212.37      247.61     45.68 o
   4   3  16     1059.51     1051.84     67.44 o
   5   3  16      977.84      982.25    102.52 o
   6   3  16    10347.30    10028.21    238.43 o
   7   3  16      352.27      148.77     68.93 o
   8   3  16     1576.58     2023.11    142.73 o
   9   3  16       99.93       96.47    140.03 o
  10   3  16     1027.27     1133.88    200.15 o
   0   4  16     2286.89     2386.29    112.28 o
   1   4  16      495.42      464.13     39.88 o
   2   4  16        2.73      -14.62     23.88 o
   3   4  16     1083.78     1046.69     78.59 o
   4   4  16     5095.50     5062.37    119.08 o
   5   4  16      237.91      240.78     48.63 o
   6   4  16        8.62       21.29     45.08 o
   7   4  16      145.11       91.04     53.53 o
   8   4  16      342.40      320.46     85.10 o
   9   4  16      104.20       80.94    114.30 o
  10   4  16      226.29      206.12    143.70 o
   1   5  16       54.90       67.38     27.02 o
   2   5  16     4772.85     4917.65    127.74 o
   3   5  16      495.13      420.63     70.92 o
   4   5  16      127.18      103.81     38.04 o
   5   5  16     1076.63     1131.33     89.09 o
   6   5  16     3642.22     3872.29    178.66 o
   7   5  16        4.56       49.89     78.65 o
   8   5  16      864.64      757.99    128.17 o
   9   5  16      287.39       88.37    158.25 o
  10   5  16      601.94      682.87    268.93 o
   0   6  16    15743.35    15524.72    340.32 o
   1   6  16       25.09       42.29     26.49 o
   2   6  16       10.77       11.56     31.71 o
   3   6  16       63.59      104.11     36.82 o
   4   6  16    10861.00    10832.10    283.88 o
   5   6  16      177.17      153.20     63.38 o
   6   6  16     2304.93     2399.24    149.18 o
   7   6  16      227.69      214.01     79.66 o
   8   6  16     2487.82     2541.37    196.60 o
   9   6  16        0.64      -27.58    215.12 o
  10   6  16     1128.91     1812.03    374.19 o
   1   7  16     1618.25     1473.15     75.06 o
   2   7  16     1141.88     1220.19     79.72 o
   3   7  16      279.32      208.07     64.52 o
   4   7  16      238.59       99.85     62.39 o
   5   7  16      111.16       32.72     63.20 o
   6   7  16       47.92        0.52     59.17 o
   7   7  16       66.34       59.95     65.08 o
   8   7  16      280.11      421.61    146.53 o
   9   7  16       91.19       94.98    139.75 o
   0   8  16    10715.43    10969.36    350.08 o
   1   8  16       49.20       11.80     33.59 o
   2   8  16      510.96      579.81     63.42 o
   3   8  16      126.61      138.35     59.99 o
   4   8  16     5416.96     5444.65    213.56 o
   5   8  16        0.74       79.13     73.74 o
   6   8  16      911.21     1094.22    184.04 o
   7   8  16       13.02      -74.26     99.76 o
   8   8  16     1072.82      892.39    188.40 o
   9   8  16      122.14     -108.84    174.02 o
   1   9  16     2201.23     2081.26    131.17 o
   2   9  16     6407.37     6931.69    222.92 o
   3   9  16      520.66      637.95     89.04 o
   4   9  16      552.87      649.35    144.10 o
   5   9  16        6.61       91.07    105.12 o
   6   9  16     4051.29     4243.23    308.95 o
   7   9  16       72.59      195.36    134.91 o
   8   9  16     1227.04     1150.87    222.06 o
   0  10  16       24.55        0.28     84.82 o
   1  10  16      138.80       50.78    121.51 o
   2  10  16      215.49      219.65     86.30 o
   3  10  16        0.20       82.69     83.02 o
   4  10  16      198.98      144.03    106.23 o
   5  10  16       26.33      -93.43     93.43 o
   6  10  16       10.99      132.85    123.34 o
   7  10  16        5.97      -76.78    218.95 o
   8  10  16       46.08       14.42    165.06 o
   1  11  16       99.14      213.80    112.48 o
   2  11  16     3016.65     3223.33    250.05 o
   3  11  16       69.04       -5.95    127.21 o
   4  11  16      132.83       31.01     90.93 o
   5  11  16       24.20      -18.98    123.75 o
   6  11  16     2381.70     2455.57    272.40 o
   7  11  16      990.32      960.20    210.71 o
   0  12  16     2424.26     2705.83    356.02 o
   1  12  16       14.64      -11.79    103.35 o
   2  12  16       42.32      113.51    116.04 o
   3  12  16      186.61      264.44    129.76 o
   4  12  16     2253.77     2874.82    282.15 o
   5  12  16       45.21       64.80    113.71 o
   6  12  16      843.71      887.06    205.92 o
   1  13  16      326.20      353.02    141.92 o
   2  13  16      169.01      258.16    132.79 o
   3  13  16      542.19      610.34    187.22 o
   4  13  16        2.82        2.99    118.58 o
   5  13  16      335.94      226.37    151.99 o
   0  14  16     2325.76     2308.99    378.99 o
   1  14  16        2.06      -22.06    111.42 o
   2  14  16       83.15      -15.67    119.44 o
   3  14  16        0.29      -42.37    124.13 o
   1   1  17     3897.12     3769.83     78.16 o
   2   1  17     3154.50     2940.68     85.43 o
   3   1  17    13320.29    13265.02    227.01 o
   4   1  17       65.02       40.35     43.54 o
   5   1  17      321.88      287.48     59.27 o
   6   1  17      110.89       59.21     47.49 o
   7   1  17     3946.23     3835.05    154.46 o
   8   1  17        8.55       47.45     64.23 o
   9   1  17      252.34      107.94     78.29 o
  10   1  17      225.75      250.86     94.75 o
   0   2  17     1263.85     1403.71     89.98 o
   1   2  17     8011.36     7688.38    192.63 o
   2   2  17      203.60      228.16     32.05 o
   3   2  17      226.60      264.76     49.97 o
   4   2  17      295.04      229.57     48.00 o
   5   2  17     7645.25     7693.87    194.48 o
   6   2  17       28.41       71.11     48.41 o
   7   2  17       56.69      121.46     56.51 o
   8   2  17      349.39      486.38     80.91 o
   9   2  17     3296.56     3621.27    191.25 o
  10   2  17      323.51      221.74    108.63 o
   1   3  17     3454.65     3467.15    102.87 o
   2   3  17       45.25       66.36     31.61 o
   3   3  17      207.18      133.97     48.90 o
   4   3  17      469.09      499.42     53.84 o
   5   3  17      197.52      147.63     49.46 o
   6   3  17      454.47      387.92     77.08 o
   7   3  17      158.56      101.05     64.06 o
   8   3  17       31.86      -26.95     73.13 o
   9   3  17        2.48       25.84    157.97 o
  10   3  17      102.00      249.23    141.96 o
   0   4  17     1607.69     1474.64     88.29 o
   1   4  17     6883.43     6785.06    128.97 o
   2   4  17        5.43       -8.13     25.46 o
   3   4  17      675.17      700.98     60.07 o
   4   4  17     3898.98     4082.73    130.62 o
   5   4  17     7932.70     8028.00    318.23 o
   6   4  17       28.62       -3.35     47.41 o
   7   4  17      101.50       -0.27     61.22 o
   8   4  17      680.29      721.21    124.67 o
   9   4  17     2837.14     2390.37    412.36 o
  10   4  17      479.72       70.86    129.02 o
   1   5  17     1445.72     1306.00     61.85 o
   2   5  17     2492.58     2441.70     98.91 o
   3   5  17     2683.01     2633.94    127.39 o
   4   5  17      864.99      787.00     67.39 o
   5   5  17        5.43       35.40     47.31 o
   6   5  17      379.89      331.33     77.69 o
   7   5  17     2140.63     2297.57    154.44 o
   8   5  17      223.88      133.56     94.51 o
   9   5  17       15.63      -48.37    114.32 o
  10   5  17      242.77      214.18    202.45 o
   0   6  17     2579.21     2495.82    115.30 o
   1   6  17      441.34      392.74     57.73 o
   2   6  17       79.32      104.96     32.86 o
   3   6  17      395.06      259.35     53.39 o
   4   6  17      143.22      233.28     63.95 o
   5   6  17      885.05      802.31     97.11 o
   6   6  17      206.87      204.42     86.84 o
   7   6  17      567.35      617.02    101.30 o
   8   6  17       39.39        1.75     81.35 o
   9   6  17       47.86      183.51    103.60 o
   1   7  17      556.26      624.50     56.45 o
   2   7  17     1740.90     1989.54    107.62 o
   3   7  17     5177.59     5231.38    163.75 o
   4   7  17       15.16      -27.68     52.32 o
   5   7  17      650.37      609.97    116.12 o
   6   7  17     1231.17     1237.88    123.20 o
   7   7  17     3946.40     3932.84    257.46 o
   8   7  17      290.81       73.58    124.02 o
   9   7  17       19.67     -155.61    155.61 o
   0   8  17      165.82       98.70     65.20 o
   1   8  17     4456.62     4380.02    140.71 o
   2   8  17      161.19       81.94     36.79 o
   3   8  17     1474.57     1235.03    111.10 o
   4   8  17       19.82       70.73     60.96 o
   5   8  17     2142.60     2400.11    155.18 o
   6   8  17      162.39      298.40    128.27 o
   7   8  17        1.57       75.04    115.09 o
   8   8  17      160.91       23.97    118.27 o
   9   8  17     1304.47     1834.44    380.13 o
   1   9  17        8.69       64.78     57.43 o
   2   9  17     1064.79     1114.51    109.11 o
   3   9  17      391.59      663.62     91.76 o
   4   9  17      237.81      193.01    161.19 o
   5   9  17      640.84      665.78    185.99 o
   6   9  17      332.45      431.29    174.95 o
   7   9  17      977.64     1262.82    260.46 o
   8   9  17        3.46      -31.04    126.35 o
   0  10  17     2138.45     1813.26    187.12 o
   1  10  17     3924.60     3547.11    198.84 o
   2  10  17        0.34       45.20     75.97 o
   3  10  17      651.66      563.64    110.77 o
   4  10  17     1051.59      873.45    166.97 o
   5  10  17     4334.69     4525.20    437.20 o
   6  10  17        4.69      104.73    136.18 o
   7  10  17        1.87        8.27    124.42 o
   1  11  17      241.90      127.79    114.06 o
   2  11  17      192.37       92.01     69.34 o
   3  11  17     1269.53     1214.87    152.19 o
   4  11  17       15.06      118.94    100.56 o
   5  11  17      209.59      328.67    144.75 o
   6  11  17      231.81      182.97    140.48 o
   7  11  17      213.06      133.43    289.70 o
   0  12  17     1020.09      591.46    212.31 o
   1  12  17      642.25      679.19    192.14 o
   2  12  17       66.91      214.11    126.63 o
   3  12  17      706.70     1060.24    268.81 o
   4  12  17       93.97       69.07    129.11 o
   5  12  17      553.39      606.68    148.96 o
   6  12  17        2.21      -51.16    133.76 o
   1  13  17     2353.75     2350.92    326.45 o
   2  13  17      622.61      745.21    174.39 o
   3  13  17     1780.59     1866.25    391.58 o
   4  13  17        2.36      -39.49    121.78 o
   0  14  17      126.59      163.75    181.51 o
   1  14  17      835.87      806.41    190.53 o
   2  14  17       43.44      121.93    210.64 o
   0   0  18     8482.53     8289.27    244.69 o
   1   0  18     2908.95     2938.82    126.00 o
   2   0  18     1243.19     1373.25     90.84 o
   3   0  18     5244.84     5004.06    174.85 o
   4   0  18     4669.88     4670.67    446.04 o
   5   0  18     2157.54     2285.39    354.88 o
   6   0  18      715.77      566.55    113.70 o
   7   0  18      296.96      351.41     89.78 o
   8   0  18     1026.74      953.59    157.77 o
   9   0  18     2558.64     2654.82    244.19 o
  10   0  18      920.14     1103.90    191.84 o
   1   1  18     2423.73     2467.50     79.36 o
   2   1  18     1218.66     1405.74     63.62 o
   3   1  18     4350.91     4232.02    112.91 o
   4   1  18       77.94        8.64     37.98 o
   5   1  18     2362.31     2226.73    119.56 o
   6   1  18     1302.10     1367.62     98.33 o
   7   1  18      326.54      395.91     71.36 o
   8   1  18      568.36      583.75    124.81 o
   9   1  18       22.59       48.06     73.22 o
  10   1  18       47.46       60.64     80.65 o
   0   2  18     1870.00     1761.32    337.68 o
   1   2  18     2050.24     2127.74     77.83 o
   2   2  18        1.40        9.01     32.68 o
   3   2  18     1997.45     1969.60     95.03 o
   4   2  18     4126.77     4011.31    148.80 o
   5   2  18      406.12      499.23     66.03 o
   6   2  18       93.80       48.62     49.36 o
   7   2  18       91.20      149.41     61.10 o
   8   2  18      785.38      811.45     94.78 o
   9   2  18      671.64      741.86    112.07 o
  10   2  18      164.72      188.57    112.51 o
   1   3  18     7072.95     7138.70    195.16 o
   2   3  18    16260.93    15885.15    317.58 o
   3   3  18     6046.41     5939.19    165.82 o
   4   3  18      205.15      155.90     49.13 o
   5   3  18      275.15      288.66     59.98 o
   6   3  18     7189.91     7134.34    230.49 o
   7   3  18     4619.18     4441.26    195.54 o
   8   3  18     1574.07     1637.92    262.12 o
   9   3  18      168.51      185.69    127.22 o
  10   3  18      557.01      591.55    173.15 o
   0   4  18     6453.50     6608.48    183.15 o
   1   4  18       40.56       54.87     27.53 o
   2   4  18      108.90       84.79     32.45 o
   3   4  18      173.84      210.31     43.92 o
   4   4  18     4194.01     4150.25    126.95 o
   5   4  18      575.26      582.93     72.15 o
   6   4  18      244.20      266.41     64.47 o
   7   4  18      106.30      197.37     83.89 o
   8   4  18       19.86      -33.02     87.45 o
   9   4  18      111.53      136.45    118.57 o
  10   4  18       57.32       -7.58    170.51 o
   1   5  18     1910.99     1878.38     80.19 o
   2   5  18     3650.19     3552.56    104.07 o
   3   5  18     3148.49     3057.95    110.62 o
   4   5  18      690.15      561.87     68.97 o
   5   5  18     1029.21      899.61     98.21 o
   6   5  18      583.87      426.18     82.69 o
   7   5  18      960.54      864.35    137.99 o
   8   5  18      814.37      887.94    117.82 o
   9   5  18      203.36      103.23    101.60 o
  10   5  18      261.00        9.37    182.16 o
   0   6  18    10791.74    10627.68    255.89 o
   1   6  18     4210.42     4103.16    104.14 o
   2   6  18      462.64      397.83     44.80 o
   3   6  18      865.82     1045.95    124.20 o
   4   6  18     4482.72     4712.34    187.73 o
   5   6  18     3327.85     3724.35    178.71 o
   6   6  18     2090.08     2115.63    148.93 o
   7   6  18      395.45      298.18    101.36 o
   8   6  18      484.81      536.37    122.05 o
   9   6  18      810.84      713.39    141.96 o
   1   7  18      506.32      584.55     83.67 o
   2   7  18       16.49      -11.86     33.59 o
   3   7  18      578.43      672.31     75.49 o
   4   7  18      100.64      100.32     61.13 o
   5   7  18        5.91      -39.75     56.51 o
   6   7  18      589.69      583.33    133.22 o
   7   7  18       22.13       97.52     81.26 o
   8   7  18       97.32       57.22    232.43 o
   9   7  18        0.81      446.53    241.80 o
   0   8  18     6490.39     6937.05    255.41 o
   1   8  18     2081.64     1920.41    102.62 o
   2   8  18       40.81      -35.87     35.87 o
   3   8  18      142.09      157.98     48.75 o
   4   8  18     1474.33     1542.01    157.20 o
   5   8  18     1361.51     1417.95    130.37 o
   6   8  18      193.71      131.53    117.04 o
   7   8  18        8.37       22.49    119.63 o
   8   8  18      117.83      301.67    148.17 o
   1   9  18     2362.12     2589.28    271.07 o
   2   9  18     3039.74     3227.77    208.68 o
   3   9  18     2456.64     2202.38    190.38 o
   4   9  18      116.28      210.69    115.56 o
   5   9  18      395.29      329.90    148.52 o
   6   9  18      828.34      803.92    178.14 o
   7   9  18      775.60      635.06    175.58 o
   8   9  18      291.92      414.19    249.95 o
   0  10  18       10.44      134.70     93.53 o
   1  10  18       41.42      -16.68     60.65 o
   2  10  18       23.70      150.01     84.30 o
   3  10  18      123.14      247.17    100.95 o
   4  10  18        0.50      -78.55     78.55 o
   5  10  18       75.80      229.34    231.94 o
   6  10  18      115.55      188.55    135.80 o
   7  10  18      130.96      228.77    149.84 o
   1  11  18      989.42      804.28    158.92 o
   2  11  18     1956.75     1618.17    164.93 o
   3  11  18      360.46      585.03    125.06 o
   4  11  18       34.73      -50.35     89.35 o
   5  11  18      298.81      220.73    138.64 o
   6  11  18      410.80      497.61    261.43 o
   0  12  18      903.57      802.47    244.57 o
   1  12  18      846.71      976.97    178.07 o
   2  12  18        3.06       21.45    110.08 o
   3  12  18      222.36      111.50    121.59 o
   4  12  18     1797.32     1815.27    382.54 o
   5  12  18      506.97      458.93    137.25 o
   1  13  18      210.84      323.05    200.90 o
   2  13  18       43.57      127.47    135.88 o
   3  13  18        4.37     -109.16    109.16 o
   4  13  18        8.38       27.88    229.95 o
   0  14  18      255.64     -137.19    137.19 o
   1  14  18      465.61      346.04    156.76 o
   2  14  18        4.62     -114.53    114.53 o
   1   1  19      144.99       91.70     29.86 o
   2   1  19     8043.18     7972.74    191.20 o
   3   1  19     3593.45     3471.11    105.60 o
   4   1  19     4466.96     4410.03    135.93 o
   5   1  19       93.88       56.90     48.94 o
   6   1  19     6626.24     6498.83    190.59 o
   7   1  19     1300.14     1279.60    131.47 o
   8   1  19     2102.33     2202.77    134.15 o
   9   1  19        3.97      -11.07     76.35 o
  10   1  19      764.32      784.31    127.27 o
   0   2  19     4822.48     4499.08    160.09 o
   1   2  19     1827.46     1858.06     76.58 o
   2   2  19      704.92      645.56     61.23 o
   3   2  19     2144.87     2359.33    105.76 o
   4   2  19     4156.69     4323.83    187.01 o
   5   2  19      313.15      364.88     63.68 o
   6   2  19     2755.84     3076.09    136.59 o
   7   2  19     1184.83     1041.16     96.53 o
   8   2  19     2367.80     2296.54    137.15 o
   9   2  19      164.89      161.64    101.04 o
  10   2  19      773.17     1018.64    198.35 o
   1   3  19       58.39       14.87     29.61 o
   2   3  19     1313.47     1324.49     75.85 o
   3   3  19      249.25      262.37     50.61 o
   4   3  19      178.98      125.54     42.52 o
   5   3  19       14.27        1.34     45.10 o
   6   3  19      356.90      369.67     68.33 o
   7   3  19      353.34      401.69     87.65 o
   8   3  19        0.20        3.04     69.21 o
   9   3  19        6.42     -105.85    105.85 o
  10   3  19        5.38     -147.30    147.30 o
   0   4  19     7139.40     6817.95    189.69 o
   1   4  19     1498.71     1551.99     79.34 o
   2   4  19      547.02      544.80     51.89 o
   3   4  19      135.98      150.98     38.91 o
   4   4  19     8729.26     8944.39    197.31 o
   5   4  19      547.61      511.30     80.34 o
   6   4  19      653.65      783.38     87.33 o
   7   4  19       12.03       -9.55     64.40 o
   8   4  19     1664.89     1493.75    166.77 o
   9   4  19      116.72       53.54    360.38 o
  10   4  19      783.59     1114.25    302.82 o
   1   5  19      406.44      403.48     43.61 o
   2   5  19     2600.65     2681.32     89.84 o
   3   5  19       22.45       26.82     35.18 o
   4   5  19       19.28       -2.69     44.09 o
   5   5  19       39.88      -12.21     55.93 o
   6   5  19     1679.04     1794.90    136.80 o
   7   5  19      751.90      768.26    125.07 o
   8   5  19     1215.12     1347.49    138.90 o
   9   5  19       19.44       88.49     83.20 o
   0   6  19      531.51      545.81    124.56 o
   1   6  19      476.43      415.01     45.80 o
   2   6  19        0.86       49.33     32.22 o
   3   6  19       46.18        8.29     43.47 o
   4   6  19      277.37      233.72    104.41 o
   5   6  19        0.45       42.17     60.81 o
   6   6  19       97.05        4.07     65.54 o
   7   6  19        0.66      105.41     76.23 o
   8   6  19      661.43      637.18    109.94 o
   9   6  19      127.46       21.00    114.92 o
   1   7  19      699.58      710.41     61.46 o
   2   7  19     4998.90     4981.40    134.95 o
   3   7  19      865.34      978.06    116.93 o
   4   7  19      308.14      264.09     80.28 o
   5   7  19      375.99      489.74     91.59 o
   6   7  19     4646.61     4706.93    216.68 o
   7   7  19      590.64      766.97    115.46 o
   8   7  19      966.68     1211.67    209.95 o
   9   7  19       58.00     -166.12    166.12 o
   0   8  19     2798.58     3058.06    179.05 o
   1   8  19      236.22      225.87     54.53 o
   2   8  19       28.11      -35.02     53.04 o
   3   8  19      109.87      -10.64     46.46 o
   4   8  19     1778.95     1580.38    243.49 o
   5   8  19      481.81      489.99    115.03 o
   6   8  19     1151.74     1158.74    160.13 o
   7   8  19      204.07      340.94    148.66 o
   8   8  19      450.44      425.16    264.16 o
   1   9  19       12.55        0.37     52.45 o
   2   9  19      630.63      733.51    157.72 o
   3   9  19       41.20       77.89     60.28 o
   4   9  19       54.88       84.88    105.82 o
   5   9  19       27.64      -88.17     88.17 o
   6   9  19     1166.47     1495.44    384.17 o
   7   9  19       48.02      -56.16    111.05 o
   8   9  19        3.19       61.83    184.53 o
   0  10  19     4110.59     4234.67    395.78 o
   1  10  19      177.20      168.32     73.12 o
   2  10  19      310.17      192.49     89.75 o
   3  10  19       13.77       21.92     80.91 o
   4  10  19     5002.98     5659.25    634.60 o
   5  10  19      755.37      938.88    182.15 o
   6  10  19     1025.11      819.13    185.28 o
   7  10  19        4.98      -81.37    129.84 o
   1  11  19       33.86       79.41     74.13 o
   2  11  19      844.05      776.53    130.33 o
   3  11  19      831.27      686.78    172.94 o
   4  11  19      293.52      364.06    180.02 o
   5  11  19        9.81        4.08    101.09 o
   6  11  19      385.02      428.55    166.50 o
   0  12  19      405.66      502.66    214.18 o
   1  12  19       33.18        9.27    113.73 o
   2  12  19      188.50      178.91    122.86 o
   3  12  19       61.02       51.98    114.24 o
   4  12  19      995.13     1480.41    229.21 o
   5  12  19      179.12      115.64    117.23 o
   1  13  19      601.57      513.95    161.42 o
   2  13  19     2010.64     2233.94    264.38 o
   3  13  19      768.50      601.57    177.54 o
   4  13  19      436.28      615.99    257.20 o
   0  14  19      110.27       36.34    174.59 o
   0   0  20     1037.47     1196.94    178.17 o
   1   0  20    23422.44    23022.18    616.45 o
   2   0  20     1895.35     1710.47    149.40 o
   3   0  20    12741.18    11934.65    308.33 o
   4   0  20       14.95       50.52     52.63 o
   5   0  20     7312.06     7876.27    342.66 o
   6   0  20     1242.31     1232.36    152.97 o
   7   0  20     3423.54     3575.74    204.35 o
   8   0  20      546.84      378.61    103.14 o
   9   0  20     1948.44     2284.46    233.94 o
  10   0  20       94.93       34.02    149.70 o
   1   1  20     2479.78     2527.55     85.33 o
   2   1  20       34.18       16.38     41.41 o
   3   1  20     3368.06     3427.48    123.68 o
   4   1  20       16.76      -20.75     39.57 o
   5   1  20     2058.26     2318.23    148.78 o
   6   1  20      669.31      656.17     90.69 o
   7   1  20      386.01      376.19     72.52 o
   8   1  20       13.97      -35.56     53.80 o
   9   1  20        7.43      -54.39     89.00 o
  10   1  20       21.22      -81.55     96.05 o
   0   2  20      641.55      681.49     75.30 o
   1   2  20      590.48      523.05     65.53 o
   2   2  20      623.17      593.41     60.60 o
   3   2  20       85.72       44.63     40.41 o
   4   2  20      828.39      820.09     78.24 o
   5   2  20     1966.25     1940.21    113.73 o
   6   2  20      506.32      518.06     88.50 o
   7   2  20       79.47       -6.67     66.95 o
   8   2  20      407.47      446.05     95.42 o
   9   2  20     1627.93     1485.06    171.16 o
  10   2  20      175.96      252.72    202.12 o
   1   3  20     7974.87     7559.73    174.40 o
   2   3  20       67.88       87.44     34.04 o
   3   3  20     5935.99     6100.91    156.38 o
   4   3  20       25.72       -0.89     38.24 o
   5   3  20      863.72     1081.59     91.96 o
   6   3  20      250.69       93.33     57.49 o
   7   3  20     4769.21     4484.47    203.23 o
   8   3  20       50.34       27.74     70.23 o
   9   3  20        7.44       38.89    132.51 o
  10   3  20       82.72      159.84    210.84 o
   0   4  20      903.49     1020.11     85.60 o
   1   4  20     5521.49     5443.17    137.50 o
   2   4  20      489.67      551.97     49.21 o
   3   4  20       47.11       67.74     37.73 o
   4   4  20     1416.08     1387.02     86.77 o
   5   4  20     1564.95     1652.01    146.46 o
   6   4  20      124.61        3.77     56.09 o
   7   4  20      379.99      417.34     90.50 o
   8   4  20       96.82      149.17     80.99 o
   9   4  20      188.89      301.61    142.32 o
   1   5  20     4088.02     3993.24    105.97 o
   2   5  20        1.99       -6.71     30.44 o
   3   5  20     4472.83     4440.44    133.70 o
   4   5  20      277.96      135.68     54.37 o
   5   5  20      959.34     1128.03    114.54 o
   6   5  20        5.13       51.93     63.99 o
   7   5  20     2156.04     2422.15    166.02 o
   8   5  20      117.75       36.99     78.10 o
   9   5  20        2.93       52.92     92.27 o
   0   6  20      393.26      495.02     69.99 o
   1   6  20    13178.63    12721.75    209.57 o
   2   6  20       39.16      -18.60     31.10 o
   3   6  20     3107.24     2978.10    126.04 o
   4   6  20        6.46       22.72     56.32 o
   5   6  20     7325.30     7323.32    248.77 o
   6   6  20      144.15      195.53     77.64 o
   7   6  20      106.58       62.41     78.23 o
   8   6  20       55.38      -16.53     80.69 o
   9   6  20     2212.95     2726.57    526.49 o
   1   7  20        2.18      -21.91     35.34 o
   2   7  20      466.90      403.84     65.71 o
   3   7  20       94.88       12.25     40.58 o
   4   7  20      316.54      234.22     86.99 o
   5   7  20        9.70       18.83     66.02 o
   6   7  20       61.76       32.71     72.53 o
   7   7  20      204.55      210.29     88.95 o
   8   7  20        1.85       18.96    128.66 o
   0   8  20     1571.24     1757.25    234.51 o
   1   8  20     4429.57     4373.47    200.23 o
   2   8  20      625.42      561.50     72.47 o
   3   8  20     3278.52     3429.76    162.16 o
   4   8  20        0.59      -31.71     61.75 o
   5   8  20     1874.17     1647.76    144.60 o
   6   8  20        0.51      -65.50     65.50 o
   7   8  20      112.26      185.47    131.79 o
   8   8  20       10.60        9.78    185.83 o
   1   9  20     1184.42     1378.84    109.12 o
   2   9  20       44.01       28.96     56.20 o
   3   9  20     3410.61     3476.30    189.22 o
   4   9  20       61.09       12.06     69.97 o
   5   9  20      236.77      351.45    159.19 o
   6   9  20        8.34       41.20    124.19 o
   7   9  20     1086.97     1040.64    209.09 o
   0  10  20      135.48      -21.89     94.15 o
   1  10  20      201.56      157.29     77.61 o
   2  10  20       18.07      106.88     84.05 o
   3  10  20       13.26       -8.72    101.77 o
   4  10  20      121.83      153.10    129.68 o
   5  10  20      137.74      163.99    326.73 o
   6  10  20       49.29      100.55    147.34 o
   7  10  20       46.31      363.19    235.36 o
   1  11  20     1784.97     1564.15    263.83 o
   2  11  20       30.99      -15.14     83.25 o
   3  11  20     1626.22     2023.57    191.22 o
   4  11  20       37.48       46.09    106.40 o
   5  11  20      108.93      264.82    117.79 o
   6  11  20        7.07       78.94    137.00 o
   0  12  20        6.98      -74.06    145.59 o
   1  12  20      946.50      805.14    173.90 o
   2  12  20      202.15      258.32    134.52 o
   3  12  20      332.08      255.82    145.26 o
   4  12  20       61.50      -42.32    105.83 o
   5  12  20     1330.93     1840.71    268.60 o
   1  13  20        0.73     -110.88    110.88 o
   2  13  20       20.23       37.74    127.59 o
   3  13  20        9.07       10.78    124.11 o
   1   1  21      816.64      781.29     78.29 o
   2   1  21     8043.19     7812.42    249.43 o
   3   1  21     2599.10     2570.79    111.17 o
   4   1  21      390.28      258.52     54.58 o
   5   1  21     1388.10     1367.94    111.67 o
   6   1  21     2575.35     2476.90    196.89 o
   7   1  21     3165.34     3316.59    279.12 o
   8   1  21     3762.74     3869.78    174.66 o
   9   1  21      299.49      250.31    113.99 o
  10   1  21      220.42      139.04    146.69 o
   0   2  21     6828.96     6627.50    299.50 o
   1   2  21       42.55      -21.42     28.97 o
   2   2  21       83.88      113.00     37.36 o
   3   2  21       40.76        5.73     39.29 o
   4   2  21     3861.45     3907.48    133.86 o
   5   2  21     1297.19     1259.73     98.97 o
   6   2  21     3061.61     3408.86    153.70 o
   7   2  21       70.27       54.75     70.13 o
   8   2  21      791.60      852.05    115.47 o
   9   2  21      202.85        1.49     96.84 o
  10   2  21     1481.28     1507.01    313.49 o
   1   3  21       21.05      -29.84     29.84 o
   2   3  21     1658.64     1695.57     79.41 o
   3   3  21      901.77      906.92     72.59 o
   4   3  21      244.77      182.48     50.23 o
   5   3  21       44.49       23.86     50.04 o
   6   3  21      119.58       68.29     57.15 o
   7   3  21       10.83       -2.05     59.66 o
   8   3  21       14.64      -71.00     71.00 o
   9   3  21        2.75       58.17    121.58 o
   0   4  21     5458.57     5709.94    178.85 o
   1   4  21     1092.78     1142.41     64.42 o
   2   4  21      760.40      824.72     59.24 o
   3   4  21     1061.99     1126.75     80.37 o
   4   4  21     5103.18     5463.32    175.54 o
   5   4  21      445.53      520.68     76.12 o
   6   4  21     1613.41     1768.19    123.31 o
   7   4  21      553.11      656.28    127.17 o
   8   4  21      853.19      827.40    169.61 o
   9   4  21       21.67      108.35    101.14 o
   1   5  21      273.14      196.66     39.23 o
   2   5  21      999.39     1064.82     73.15 o
   3   5  21      110.78       72.45     59.38 o
   4   5  21      179.02      170.89     57.05 o
   5   5  21     1505.94     1367.33    210.74 o
   6   5  21     2946.11     2808.91    169.27 o
   7   5  21      295.37      297.31     88.77 o
   8   5  21     1673.07     1534.51    150.98 o
   9   5  21        4.89       -6.39    107.96 o
   0   6  21      843.66      717.64     84.32 o
   1   6  21       75.12       81.65     36.32 o
   2   6  21       39.26       40.31     35.20 o
   3   6  21      356.92      243.37     53.80 o
   4   6  21      178.58      128.50     65.96 o
   5   6  21       57.28      125.75     69.80 o
   6   6  21        0.35        9.68     66.65 o
   7   6  21        9.01      -15.25     75.16 o
   8   6  21      487.08      285.91    129.11 o
   9   6  21       71.10      -73.05    164.24 o
   1   7  21      720.64      749.09     67.66 o
   2   7  21     3915.45     4013.74    129.63 o
   3   7  21      775.95      805.92     71.71 o
   4   7  21      795.13      717.07    101.56 o
   5   7  21      449.90      548.21     98.44 o
   6   7  21     2606.97     3031.56    185.53 o
   7   7  21      587.18      391.54    121.20 o
   8   7  21     1152.38     1282.73    314.80 o
   0   8  21     2878.48     2566.61    174.14 o
   1   8  21      308.14      225.25     56.98 o
   2   8  21       80.13       80.14     50.68 o
   3   8  21       36.96       99.93     54.19 o
   4   8  21     1044.26     1120.88    164.54 o
   5   8  21      203.97      119.42    102.95 o
   6   8  21     1260.13     1578.57    153.57 o
   7   8  21        1.82      -35.30    120.53 o
   8   8  21      233.36       17.68    204.41 o
   1   9  21       66.26       -3.91     48.77 o
   2   9  21     1028.49     1018.10    102.40 o
   3   9  21       96.48       60.38     62.80 o
   4   9  21        0.65       15.04     57.31 o
   5   9  21       77.58       21.77    115.14 o
   6   9  21      619.31      790.52    188.42 o
   7   9  21      293.40      188.03    149.47 o
   0  10  21     4711.08     4322.25    335.16 o
   1  10  21       88.35       46.77     67.31 o
   2  10  21       14.65      -20.08     77.74 o
   3  10  21        5.80       30.37     83.77 o
   4  10  21     3121.16     3348.04    232.59 o
   5  10  21      941.35      993.86    231.37 o
   6  10  21      435.31      382.95    164.96 o
   1  11  21       34.86      -63.33     80.49 o
   2  11  21     1728.95     2078.50    208.05 o
   3  11  21       15.44      -60.85     86.26 o
   4  11  21      210.98       11.86    108.36 o
   5  11  21       64.03      262.65    122.94 o
   0  12  21      245.30      276.91    192.59 o
   1  12  21      186.42      311.83    137.31 o
   2  12  21        8.97       12.98    115.14 o
   3  12  21      332.48      674.02    174.87 o
   4  12  21      472.74      502.55    142.09 o
   1  13  21       64.08      171.66    142.55 o
   2  13  21     1686.24     1895.73    253.42 o
   0   0  22     5264.74     6092.90    381.11 o
   1   0  22     5308.83     5316.68    251.62 o
   2   0  22      236.65      259.95     85.46 o
   3   0  22       90.75       72.39     69.96 o
   4   0  22      818.83      614.40    159.43 o
   5   0  22     4193.66     4129.16    258.78 o
   6   0  22      399.96      354.47    171.57 o
   7   0  22      134.84      125.01    133.53 o
   8   0  22      276.34      132.43    288.73 o
   9   0  22     1700.29     1728.77    323.27 o
   1   1  22      454.06      368.99     73.10 o
   2   1  22      194.80      264.63     59.84 o
   3   1  22     4582.70     4496.19    229.83 o
   4   1  22       74.20        6.75     50.82 o
   5   1  22      543.84      427.93     80.74 o
   6   1  22      105.91       35.42     93.01 o
   7   1  22      163.75      260.06    103.02 o
   8   1  22      404.62      569.17    142.11 o
   9   1  22      191.71        0.25    116.61 o
   0   2  22     4525.26     4663.73    172.89 o
   1   2  22     1430.23     1604.11     77.50 o
   2   2  22      212.90      122.39     39.24 o
   3   2  22      952.14      942.32     79.86 o
   4   2  22     2006.86     1828.79    100.28 o
   5   2  22     1399.98     1381.39    104.99 o
   6   2  22      107.19       72.65     61.18 o
   7   2  22      564.86      609.64    122.17 o
   8   2  22      836.67      835.27    142.55 o
   9   2  22      229.44      305.30    118.84 o
   1   3  22     4386.69     4390.13    129.30 o
   2   3  22     6581.56     6412.00    146.82 o
   3   3  22     5896.74     5829.58    201.00 o
   4   3  22      182.78      144.29     48.79 o
   5   3  22      157.90      121.78     57.53 o
   6   3  22     4202.97     4628.40    179.24 o
   7   3  22     2895.49     2757.29    196.42 o
   8   3  22      291.48      374.93    100.05 o
   9   3  22      501.06      612.78    232.68 o
   0   4  22     2810.25     2511.57    166.83 o
   1   4  22     1649.04     1639.24     75.87 o
   2   4  22     1198.45     1125.95     67.95 o
   3   4  22        3.22       19.64     37.57 o
   4   4  22      871.21      823.47     99.86 o
   5   4  22      291.99      225.40     66.90 o
   6   4  22      307.00      304.71     75.73 o
   7   4  22        8.08      -58.51     64.67 o
   8   4  22       18.68      100.74     81.85 o
   9   4  22        8.46       -4.48    119.94 o
   1   5  22      522.26      527.78     52.67 o
   2   5  22     2961.62     2962.99    100.75 o
   3   5  22     1722.19     1620.34    107.53 o
   4   5  22      331.90      296.27     60.92 o
   5   5  22     1027.37     1011.94    113.68 o
   6   5  22     1491.50     1871.25    231.11 o
   7   5  22      871.81     1013.68    125.57 o
   8   5  22      356.18      328.45    127.09 o
   9   5  22       10.23      -79.42    112.73 o
   0   6  22     5442.69     6063.08    196.23 o
   1   6  22     3489.57     3453.82    108.81 o
   2   6  22      609.45      459.04     64.01 o
   3   6  22     1075.55     1108.60     80.42 o
   4   6  22     2051.76     2068.41    128.72 o
   5   6  22     2035.74     1977.88    150.21 o
   6   6  22     1430.71     1608.55    149.88 o
   7   6  22       83.76       33.50     85.30 o
   8   6  22      887.69      881.05    149.79 o
   1   7  22     1238.42     1148.27     79.45 o
   2   7  22      127.20      107.01     46.37 o
   3   7  22      558.61      568.18     73.55 o
   4   7  22        2.56       22.67     58.57 o
   5   7  22       65.25       25.30     69.14 o
   6   7  22       33.91      -52.72     71.70 o
   7   7  22        4.27       39.91     98.41 o
   8   7  22       87.11      248.89    211.25 o
   0   8  22     1928.07     2210.91    167.26 o
   1   8  22      432.54      382.34     72.06 o
   2   8  22      161.61      133.51     56.32 o
   3   8  22       14.55      -17.71     53.10 o
   4   8  22     3348.60     3188.38    161.48 o
   5   8  22     1775.74     1974.59    160.36 o
   6   8  22        3.24       10.47     96.29 o
   7   8  22        2.85      131.10    129.94 o
   1   9  22     1413.23     1454.16    116.98 o
   2   9  22     2236.19     2413.37    143.43 o
   3   9  22     3338.99     3354.67    285.42 o
   4   9  22       34.00       14.02     65.32 o
   5   9  22      305.57      209.50    132.51 o
   6   9  22      503.20      329.06    157.56 o
   7   9  22     1449.62      816.81    267.38 o
   0  10  22      175.16       76.48    103.17 o
   1  10  22        9.99       -3.41     70.92 o
   2  10  22       50.31      -38.21     80.18 o
   3  10  22        0.17      -57.18     85.58 o
   4  10  22       31.00       47.34    121.00 o
   5  10  22        1.87       96.53    108.40 o
   6  10  22        3.42      176.46    142.43 o
   1  11  22      399.42      325.24    113.12 o
   2  11  22     2654.52     2800.00    215.01 o
   3  11  22     1084.99     1140.50    158.96 o
   4  11  22       20.25      -90.28     90.28 o
   5  11  22        5.58       39.25    112.96 o
   0  12  22     1866.38     2505.82    372.23 o
   1  12  22      696.03      742.47    179.32 o
   2  12  22       80.70       56.04    257.93 o
   3  12  22      169.10      410.79    156.40 o
   4  12  22      772.68      693.49    154.65 o
   1  13  22        3.84      -16.89    120.41 o
   1   1  23     4360.11     4597.18    168.36 o
   2   1  23      136.53      120.32     69.86 o
   3   1  23     4208.31     4100.88    173.10 o
   4   1  23      316.73      303.07     76.72 o
   5   1  23      274.78      164.79     78.40 o
   6   1  23      219.79      157.48     76.40 o
   7   1  23     2328.25     2677.76    243.43 o
   8   1  23      721.51      680.37    116.85 o
   9   1  23       47.45      -16.59    232.84 o
   0   2  23       20.03      -46.70     59.40 o
   1   2  23     6807.57     6862.89    207.86 o
   2   2  23      577.57      580.08    103.27 o
   3   2  23     3653.10     3626.52    287.80 o
   4   2  23      332.91      269.65     68.96 o
   5   2  23     3570.21     3574.51    158.86 o
   6   2  23      807.02      850.07    110.12 o
   7   2  23      191.83      344.22     89.43 o
   8   2  23       40.41       26.37     77.76 o
   9   2  23     1299.83     1448.47    408.16 o
   1   3  23       75.60       99.08     41.11 o
   2   3  23       70.95       60.49     37.91 o
   3   3  23      958.83     1007.09     81.01 o
   4   3  23       91.40       46.65     47.19 o
   5   3  23        3.03       51.64     49.32 o
   6   3  23        0.33       73.39     60.97 o
   7   3  23       39.87      -28.46     60.58 o
   8   3  23      107.38      148.88     84.77 o
   9   3  23       12.93     -133.61    152.75 o
   0   4  23      786.70     1027.05     91.92 o
   1   4  23     3721.91     3756.60    132.00 o
   2   4  23       89.69       88.64     38.24 o
   3   4  23     1500.68     1381.42     98.08 o
   4   4  23     1109.52     1165.35     90.58 o
   5   4  23     4177.14     4425.57    174.35 o
   6   4  23      407.59      355.00     88.71 o
   7   4  23        7.40      -28.32     74.48 o
   8   4  23       32.30       13.68     93.09 o
   9   4  23     2986.62     2318.28    372.39 o
   1   5  23      776.16      787.16     62.28 o
   2   5  23      799.88      839.33     63.56 o
   3   5  23     1370.76     1579.87     82.92 o
   4   5  23      347.90      299.50     70.59 o
   5   5  23     1171.38     1415.50    130.82 o
   6   5  23       79.70      -45.62     68.33 o
   7   5  23     1499.77     1509.67    147.80 o
   8   5  23     1588.69     1701.38    184.01 o
   0   6  23     1800.85     1602.43    121.78 o
   1   6  23      253.56      265.46     46.88 o
   2   6  23        6.22       47.45     41.94 o
   3   6  23      652.04      576.61     65.00 o
   4   6  23       38.28       56.67     56.52 o
   5   6  23       27.37      -27.85     66.24 o
   6   6  23       83.55       25.81     77.67 o
   7   6  23       85.11       56.39    101.21 o
   8   6  23       10.37       60.36    118.08 o
   1   7  23     1990.78     2056.26    100.74 o
   2   7  23     1126.72     1001.10     79.75 o
   3   7  23     1312.73     1280.52    193.91 o
   4   7  23       78.59      101.19     63.00 o
   5   7  23      310.20      353.49     95.19 o
   6   7  23       81.68       22.28     93.05 o
   7   7  23     2567.20     2726.48    220.87 o
   8   7  23      485.53      543.40    237.89 o
   0   8  23      165.57      210.86     84.03 o
   1   8  23     1617.49     1586.65    106.38 o
   2   8  23       23.71       28.96     50.69 o
   3   8  23      895.22      828.45     97.06 o
   4   8  23        8.68       41.37     59.42 o
   5   8  23     1887.46     1962.43    184.56 o
   6   8  23      435.61      508.14    127.31 o
   7   8  23      124.85      108.52    199.03 o
   1   9  23      476.44      391.08     84.20 o
   2   9  23      182.53       91.10     57.62 o
   3   9  23       97.10       89.38     70.83 o
   4   9  23      302.14       91.48     78.93 o
   5   9  23      123.16      141.84    188.93 o
   6   9  23       14.91       15.41    250.84 o
   0  10  23      438.54      549.35    137.10 o
   1  10  23     1179.56     1457.95    137.97 o
   2  10  23       13.81       21.74     72.89 o
   3  10  23      659.91      642.32    129.06 o
   4  10  23      254.64      310.93    121.62 o
   5  10  23     1661.04     1585.53    360.85 o
   6  10  23       56.47       68.60    196.75 o
   1  11  23       61.14      -82.07     82.07 o
   2  11  23      175.84      238.04    112.57 o
   3  11  23      378.15      340.32    134.91 o
   4  11  23      151.70      117.66    111.02 o
   0  12  23       61.05       74.22    157.72 o
   1  12  23      342.32      268.55    265.30 o
   2  12  23       61.57      146.97    120.89 o
   3  12  23      381.60      379.34    159.95 o
   0   0  24     3178.02     2844.81    283.35 o
   1   0  24     1188.99     1056.84    266.16 o
   2   0  24     1148.83     1192.89    147.76 o
   3   0  24      130.49       23.59     69.17 o
   4   0  24    11489.20    12058.52    854.57 o
   5   0  24       50.38       56.58     90.87 o
   6   0  24     1503.42     1376.27    183.40 o
   7   0  24       28.26       19.90     86.93 o
   8   0  24     4661.99     5328.28    347.71 o
   9   0  24       24.28        9.12    178.01 o
   1   1  24     1427.89     1388.27    109.10 o
   2   1  24      596.76      656.90     84.26 o
   3   1  24      861.25      760.38     91.57 o
   4   1  24      744.51      731.06     93.15 o
   5   1  24       98.87      103.80     66.08 o
   6   1  24      750.62      825.48     99.02 o
   7   1  24     1042.78     1004.78    164.98 o
   8   1  24      820.83      759.87    104.31 o
   9   1  24      425.76      319.15    154.28 o
   0   2  24     3391.41     4080.39    332.07 o
   1   2  24      529.17      397.26     74.13 o
   2   2  24       41.18       75.59     54.12 o
   3   2  24      136.86      209.42     65.18 o
   4   2  24     2956.81     3214.67    150.39 o
   5   2  24      102.54       77.66     60.25 o
   6   2  24      388.62      223.26     79.05 o
   7   2  24        1.68      -27.93     71.47 o
   8   2  24     2148.73     1977.80    166.06 o
   1   3  24     2168.86     2252.31    131.28 o
   2   3  24     9323.90     9390.14    236.41 o
   3   3  24       17.59      -13.81     45.51 o
   4   3  24      759.99      715.63     90.94 o
   5   3  24      510.03      596.92    112.01 o
   6   3  24     4428.96     4349.87    214.12 o
   7   3  24       39.14       69.94     74.00 o
   8   3  24      462.87      556.39    159.42 o
   0   4  24     1250.78     1152.74    112.33 o
   1   4  24       90.63        0.67     35.02 o
   2   4  24       24.72       37.72     37.49 o
   3   4  24       59.21       87.78     40.71 o
   4   4  24      233.84      216.56     58.87 o
   5   4  24        1.31        6.86     51.35 o
   6   4  24      416.49      442.37     99.10 o
   7   4  24      625.06      702.82    112.95 o
   8   4  24       20.12      -14.93     94.32 o
   1   5  24     1021.99     1088.17     71.68 o
   2   5  24     3684.47     3788.52    117.25 o
   3   5  24        8.98      -15.69     37.75 o
   4   5  24      172.06       49.97     57.35 o
   5   5  24       25.08       -0.07     59.88 o
   6   5  24     1628.95     1868.40    157.45 o
   7   5  24      182.43      350.90    112.00 o
   8   5  24       62.49      148.97    128.54 o
   0   6  24    10285.23    10230.51    399.90 o
   1   6  24        0.57       -4.58     37.59 o
   2   6  24      242.01      182.33     55.11 o
   3   6  24        2.94      -40.63     40.63 o
   4   6  24     4624.71     4917.84    190.87 o
   5   6  24        1.03        0.56     65.69 o
   6   6  24      628.10      738.70    117.41 o
   7   6  24       11.22       77.92    100.75 o
   8   6  24      675.90      589.14    165.92 o
   1   7  24       17.04       41.73     50.07 o
   2   7  24      511.07      374.34     64.42 o
   3   7  24      998.14      917.27     88.85 o
   4   7  24      191.86      196.52     74.82 o
   5   7  24       25.57        2.64     67.23 o
   6   7  24        6.26      104.90     97.93 o
   7   7  24       47.94       72.08    105.03 o
   0   8  24     5541.71     5974.17    257.75 o
   1   8  24        0.21       16.71     51.62 o
   2   8  24      362.41      369.50     69.63 o
   3   8  24        0.98        5.54     62.03 o
   4   8  24     3279.98     3546.57    248.07 o
   5   8  24       10.03       18.48     80.36 o
   6   8  24      300.56      162.86    117.36 o
   7   8  24       35.83      165.71    201.39 o
   1   9  24       32.34      -52.76     52.76 o
   2   9  24     4425.62     4705.76    176.25 o
   3   9  24       47.07      -20.74     68.16 o
   4   9  24      981.58     1166.79    136.68 o
   5   9  24      225.49      127.54    130.76 o
   6   9  24     1872.16     1858.23    354.15 o
   0  10  24        8.51      -88.12     88.12 o
   1  10  24      112.55       93.44     76.07 o
   2  10  24        0.40      -64.01     73.80 o
   3  10  24       92.31        6.59     94.95 o
   4  10  24       22.92      -91.44     91.44 o
   5  10  24       43.72      -95.62     95.62 o
   1  11  24        5.19        7.47     97.98 o
   2  11  24     2237.97     1832.78    191.12 o
   3  11  24       10.86        6.49     95.91 o
   4  11  24      290.28      214.70    122.81 o
   0  12  24     1257.59     1829.63    330.76 o
   1  12  24      240.43      238.17    136.00 o
   2  12  24       49.28       68.46    129.92 o
   1   1  25     4703.72     4464.52    212.42 o
   2   1  25     3699.20     3454.10    229.13 o
   3   1  25     5335.68     5672.12    205.06 o
   4   1  25       67.51      143.23     66.33 o
   5   1  25       67.83       86.39     68.98 o
   6   1  25      277.60      298.86     79.49 o
   7   1  25     1415.94     1579.69    130.43 o
   8   1  25       36.75       69.75     79.07 o
   9   1  25        3.06     -135.65    175.65 o
   0   2  25     3682.12     3276.61    219.45 o
   1   2  25     2595.71     2467.46    140.46 o
   2   2  25       40.08       96.34     55.72 o
   3   2  25      622.55      577.94     86.62 o
   4   2  25      698.50      657.25     84.51 o
   5   2  25     2428.44     2661.69    160.61 o
   6   2  25      193.24      135.97     70.95 o
   7   2  25       33.54      104.67     80.44 o
   8   2  25       32.18      121.34    103.94 o
   1   3  25      256.21      203.05     64.22 o
   2   3  25       11.11      -43.70     43.70 o
   3   3  25      147.76       69.32     53.94 o
   4   3  25      373.39      332.67     71.39 o
   5   3  25        9.50        2.95     56.32 o
   6   3  25       25.06       44.47     63.42 o
   7   3  25       16.47        5.12     90.80 o
   8   3  25       86.33      -46.02    120.53 o
   0   4  25     3409.92     3509.91    193.52 o
   1   4  25     2186.77     2293.86    123.68 o
   2   4  25       50.43       28.01     46.09 o
   3   4  25      716.01      878.03     84.95 o
   4   4  25      455.55      504.31     84.60 o
   5   4  25     3718.29     3935.25    176.62 o
   6   4  25       30.49       27.05     77.12 o
   7   4  25        6.14      -97.58     97.58 o
   8   4  25      494.33      557.49    218.91 o
   1   5  25      505.03      550.08     57.17 o
   2   5  25      726.66      658.57     74.48 o
   3   5  25     4269.82     4606.50    180.50 o
   4   5  25        2.44      -10.87     56.08 o
   5   5  25        3.91      -52.37     58.79 o
   6   5  25      296.42      306.23     92.60 o
   7   5  25     2212.27     2601.76    214.25 o
   8   5  25        1.34       62.65    169.62 o
   0   6  25        3.69      -50.75     50.75 o
   1   6  25      360.10      309.20     67.81 o
   2   6  25       27.75        5.49     44.94 o
   3   6  25       38.10       61.69     54.59 o
   4   6  25       19.42      -34.98     55.92 o
   5   6  25      628.21      460.41     88.47 o
   6   6  25        0.14      103.40     93.81 o
   7   6  25        8.64      167.55    136.90 o
   1   7  25     1985.64     2054.52    117.71 o
   2   7  25     1053.55      995.66     82.85 o
   3   7  25     2651.02     2766.50    134.78 o
   4   7  25      107.23       70.65     61.87 o
   5   7  25      886.87      895.23    123.15 o
   6   7  25      196.14      169.80    107.26 o
   7   7  25     3543.62     4324.07    389.63 o
   0   8  25       13.87      155.87     86.56 o
   1   8  25      161.10      154.61     61.03 o
   2   8  25      181.67      111.92     62.33 o
   3   8  25      239.75      249.41     75.32 o
   4   8  25       22.99        7.12     91.18 o
   5   8  25      635.18      573.39    131.16 o
   6   8  25       50.47       58.71     88.83 o
   1   9  25       14.95      -51.12     56.24 o
   2   9  25      413.80      523.68     96.76 o
   3   9  25       25.33       15.37     76.92 o
   4   9  25      364.11      331.86     95.22 o
   5   9  25       65.35       19.15    104.91 o
   6   9  25       47.76      147.21    186.08 o
   0  10  25      941.26      692.97    225.02 o
   1  10  25      808.73      681.60    104.49 o
   2  10  25        0.70       54.42     81.47 o
   3  10  25      128.74      151.25    102.25 o
   4  10  25      661.11      527.54    137.32 o
   5  10  25      850.30      735.62    210.56 o
   1  11  25      417.83      340.29    117.38 o
   2  11  25      387.82      218.57    110.84 o
   3  11  25      517.52      404.50    131.77 o
   0  12  25       40.34      215.32    196.26 o
   1  12  25      263.03      174.38    132.15 o
   0   0  26     6703.18     6113.76    411.66 o
   1   0  26     1149.71      992.77    144.42 o
   2   0  26      370.89      574.43    129.29 o
   3   0  26     3050.88     3350.31    242.49 o
   4   0  26     4243.30     4390.98    592.48 o
   5   0  26     3878.33     4026.69    278.59 o
   6   0  26      330.31      126.51    111.42 o
   7   0  26      953.34      751.35    138.22 o
   8   0  26      475.92      457.41    154.06 o
   1   1  26       51.69      137.72     58.41 o
   2   1  26     2631.07     2736.73    151.95 o
   3   1  26      276.96      218.55     69.46 o
   4   1  26       23.66       74.48     69.51 o
   5   1  26       75.93      104.23     70.23 o
   6   1  26      856.93      982.85    108.03 o
   7   1  26      706.98      725.88    134.17 o
   8   1  26       99.67      106.33     97.11 o
   0   2  26     2114.86     2078.16    190.02 o
   1   2  26      325.31      150.88     61.46 o
   2   2  26       13.21      -14.07     53.32 o
   3   2  26      956.72     1235.00    118.42 o
   4   2  26      803.71      704.27     89.42 o
   5   2  26      629.41      842.17    105.96 o
   6   2  26      160.50      176.44     73.26 o
   7   2  26       29.26       30.24     71.03 o
   8   2  26       66.79      -18.06    101.22 o
   1   3  26      470.69      367.04     75.04 o
   2   3  26     3311.32     3055.21    145.93 o
   3   3  26     1711.54     1595.08    117.54 o
   4   3  26      308.24      200.33     67.87 o
   5   3  26      216.30      211.57     72.57 o
   6   3  26      844.52      824.54    105.41 o
   7   3  26     1335.44     1292.83    161.22 o
   8   3  26     1178.93      954.00    255.32 o
   0   4  26      193.46      255.24     86.15 o
   1   4  26       17.35       36.65     47.15 o
   2   4  26        0.67        3.95     46.21 o
   3   4  26       46.47       89.72     53.59 o
   4   4  26      374.01      423.10     83.60 o
   5   4  26      355.72      329.04     91.14 o
   6   4  26       25.77       58.24     75.56 o
   7   4  26       94.14       50.71    118.71 o
   1   5  26      554.42      612.56     74.44 o
   2   5  26     2090.96     2194.21    166.46 o
   3   5  26      912.14      883.10     97.53 o
   4   5  26       29.93       83.74     74.12 o
   5   5  26     1037.33     1293.99    168.67 o
   6   5  26      517.64      390.00    119.48 o
   7   5  26      496.28      442.59    163.29 o
   0   6  26     3496.55     3700.93    195.87 o
   1   6  26     1387.99     1359.15     88.66 o
   2   6  26       23.77      -34.09     45.23 o
   3   6  26     1129.53     1000.76     93.68 o
   4   6  26     1082.19     1017.80    134.71 o
   5   6  26     2251.74     2431.69    242.64 o
   6   6  26      614.97      704.73    139.80 o
   7   6  26      279.88      593.66    233.33 o
   1   7  26      134.24      195.56     62.43 o
   2   7  26      144.65      231.12     59.18 o
   3   7  26      171.45      200.67     65.81 o
   4   7  26      538.86      724.93     91.76 o
   5   7  26       35.37      124.63     86.50 o
   6   7  26       59.40      173.81     94.15 o
   7   7  26       30.42      -17.89    167.95 o
   0   8  26     2615.38     2483.45    187.70 o
   1   8  26     1458.18     1411.94    110.98 o
   2   8  26       98.33      114.25     61.54 o
   3   8  26      149.17        3.90     70.13 o
   4   8  26     1579.19     1728.03    154.51 o
   5   8  26     1780.95     1726.19    345.62 o
   6   8  26       31.18       53.53    113.66 o
   1   9  26      684.46      859.90     97.88 o
   2   9  26     4311.17     4235.16    259.47 o
   3   9  26      311.90      473.15    107.38 o
   4   9  26       46.74      -20.39     82.49 o
   5   9  26        6.37       82.69    133.76 o
   0  10  26        5.59       70.69     95.89 o
   1  10  26      182.82       31.61     83.31 o
   2  10  26      200.50      170.37     88.24 o
   3  10  26       99.50       64.41    105.33 o
   4  10  26       87.70       98.36    171.12 o
   1  11  26      725.50      716.99    208.09 o
   2  11  26     1190.64     1304.23    184.94 o
   3  11  26     1315.53      953.76    277.40 o
   1   1  27      143.11      124.12     62.72 o
   2   1  27     4213.70     4018.07    222.61 o
   3   1  27      729.42      726.79     98.60 o
   4   1  27     1053.87     1207.25    158.25 o
   5   1  27      171.31       45.81     76.32 o
   6   1  27      890.00      816.37    103.17 o
   7   1  27      767.91      974.14    220.86 o
   8   1  27      206.18      183.71    141.85 o
   0   2  27     3182.69     3143.44    228.99 o
   1   2  27     1342.24     1291.67    117.96 o
   2   2  27      253.22      229.83     72.20 o
   3   2  27       44.03      -16.26     59.99 o
   4   2  27     4076.40     4277.84    183.47 o
   5   2  27      977.42      920.94    106.25 o
   6   2  27      265.10      300.50     84.45 o
   7   2  27        0.80      -65.75     74.98 o
   1   3  27       43.61      -17.66     53.50 o
   2   3  27      237.64      214.99     64.76 o
   3   3  27       27.49        3.84     56.02 o
   4   3  27        0.50       -9.03     55.99 o
   5   3  27      379.16      298.73     79.20 o
   6   3  27       14.49      -34.70     66.25 o
   7   3  27       21.46      -18.92     95.00 o
   0   4  27     8662.27     9374.33    467.51 o
   1   4  27      434.85      323.38     75.94 o
   2   4  27      186.56      200.06     61.58 o
   3   4  27       33.49       10.24     51.18 o
   4   4  27     3454.99     3721.11    175.32 o
   5   4  27      688.04      459.22    129.94 o
   6   4  27      878.97      880.88    143.13 o
   7   4  27       16.66      180.21    109.93 o
   1   5  27      548.91      456.78     71.22 o
   2   5  27     5040.54     5117.41    197.92 o
   3   5  27      512.20      623.42    101.55 o
   4   5  27      261.99      139.19    132.30 o
   5   5  27       31.87       35.29     77.56 o
   6   5  27     1806.86     1836.98    191.40 o
   7   5  27        8.15        5.99    117.51 o
   0   6  27      100.73       54.70     78.47 o
   1   6  27      182.74       58.03     63.30 o
   2   6  27      571.36      456.63     81.63 o
   3   6  27       11.44       16.82     69.43 o
   4   6  27      321.11      433.29    109.90 o
   5   6  27       37.78       17.99     94.01 o
   6   6  27      161.11       57.90    107.27 o
   7   6  27        5.90       85.06    130.45 o
   1   7  27        8.66       47.08     58.85 o
   2   7  27     1182.40     1488.36    124.87 o
   3   7  27       85.44       77.79     68.25 o
   4   7  27      702.51      669.37    111.96 o
   5   7  27      403.55      467.82    126.88 o
   6   7  27     1026.37     1305.54    208.08 o
   0   8  27      853.30      940.99    142.96 o
   1   8  27      318.04      396.75     77.76 o
   2   8  27      124.07       76.49     68.27 o
   3   8  27       29.35      -65.44     74.42 o
   4   8  27      444.07      468.86    107.81 o
   5   8  27      364.39      378.01    137.01 o
   1   9  27        1.46       59.14     74.18 o
   2   9  27      155.52       26.79     79.22 o
   3   9  27      119.29      169.97     90.32 o
   4   9  27       48.04       18.52     86.55 o
   5   9  27       39.06        9.75    135.37 o
   0  10  27     1767.57     1583.75    264.45 o
   1  10  27       99.12      150.86     92.45 o
   2  10  27      183.79      189.79     94.74 o
   3  10  27       59.46      120.51    111.17 o
   1  11  27        3.06       -8.44     99.74 o
   0   0  28      992.79      837.01    200.66 o
   1   0  28     2517.41     2360.43    211.47 o
   2   0  28       93.62        0.99     81.05 o
   3   0  28     1162.63      880.81    156.88 o
   4   0  28        5.91      -31.27     85.81 o
   5   0  28     2614.48     2884.32    418.99 o
   6   0  28      115.20      -95.19     95.74 o
   7   0  28       25.07       11.25    125.56 o
   8   0  28       73.26      -14.09    199.27 o
   1   1  28     2794.10     2853.64    162.67 o
   2   1  28       77.20      115.51     74.99 o
   3   1  28      216.46      226.61     78.93 o
   4   1  28       39.45       -0.61     65.87 o
   5   1  28        2.93      -31.98     68.26 o
   6   1  28       17.13       46.68     72.22 o
   7   1  28      522.13      322.79    103.18 o
   8   1  28       46.70      190.64    204.08 o
   0   2  28      348.19      175.46    115.24 o
   1   2  28     1039.52      883.75    103.35 o
   2   2  28      405.68      456.07     85.96 o
   3   2  28     1047.32      995.26    150.09 o
   4   2  28        3.49      -52.06     58.07 o
   5   2  28     1577.04     1542.47    129.76 o
   6   2  28        3.74      -20.29     79.54 o
   7   2  28      168.47      221.60     97.66 o
   1   3  28     2323.85     2484.54    154.00 o
   2   3  28       40.07      -51.38     51.38 o
   3   3  28     4887.46     4806.30    192.20 o
   4   3  28       37.48      -57.78     57.78 o
   5   3  28     1264.38     1505.53    134.76 o
   6   3  28       13.68       18.56     78.15 o
   7   3  28     1915.46     2092.72    202.71 o
   0   4  28      338.06      318.96     93.05 o
   1   4  28      341.22      306.59     68.46 o
   2   4  28      167.35      214.14     62.88 o
   3   4  28       75.04        8.86     57.00 o
   4   4  28      241.49      223.20     74.90 o
   5   4  28       45.23       69.04     83.40 o
   6   4  28       19.70      136.49    101.64 o
   7   4  28      123.51       87.11    124.60 o
   1   5  28     2454.91     2506.39    131.63 o
   2   5  28      114.62       97.94     59.82 o
   3   5  28      438.29      426.16     95.53 o
   4   5  28       45.95      104.84     81.08 o
   5   5  28      699.12      968.27    145.36 o
   6   5  28        0.73      -66.71     93.39 o
   0   6  28      647.71      602.99    267.06 o
   1   6  28     1786.04     1820.63    132.77 o
   2   6  28      201.11      226.73     76.26 o
   3   6  28     1576.17     1445.71    141.90 o
   4   6  28        3.48      -42.98    116.90 o
   5   6  28     1927.81     1733.14    187.31 o
   6   6  28      109.19      268.25    154.55 o
   1   7  28       30.81      -13.87     75.24 o
   2   7  28       40.19       77.50     89.26 o
   3   7  28      317.81      342.45    112.37 o
   4   7  28       79.47      141.51    104.04 o
   5   7  28       49.03       26.05    104.76 o
   6   7  28       83.28        0.78    127.26 o
   0   8  28      345.20      339.37    140.08 o
   1   8  28     1823.18     1819.01    161.57 o
   2   8  28       41.21      114.51    120.74 o
   3   8  28     1652.83     1394.21    212.23 o
   4   8  28      235.85      183.55    193.65 o
   5   8  28      484.33      650.04    238.79 o
   1   9  28     1593.09     1612.06    165.11 o
   2   9  28       53.51       44.75     81.97 o
   3   9  28     1801.80     1935.74    165.89 o
   4   9  28        1.79     -108.06    108.06 o
   0  10  28       14.92       87.24    120.01 o
   1  10  28      373.29      597.51    115.14 o
   2  10  28      369.95      374.75    116.47 o
   3  10  28      150.59      124.24    136.28 o
   1   1  29       26.95      -30.12     55.80 o
   2   1  29     3682.69     3565.74    183.35 o
   3   1  29      816.13      944.22    116.39 o
   4   1  29      459.07      456.47     95.36 o
   5   1  29       16.29      -74.20     74.20 o
   6   1  29     2442.25     2639.80    187.29 o
   7   1  29      211.82       26.67    131.49 o
   0   2  29     1812.64     1794.01    195.09 o
   1   2  29      149.10      123.82     68.68 o
   2   2  29      499.77      367.83     83.37 o
   3   2  29      627.40      565.55    100.20 o
   4   2  29     1985.24     2002.63    140.83 o
   5   2  29      860.84      693.37    102.29 o
   6   2  29      819.49      856.76    125.94 o
   7   2  29      405.14      540.47    173.91 o
   1   3  29        0.45       49.00     58.82 o
   2   3  29       44.85       73.90     62.28 o
   3   3  29       19.99       30.87     63.26 o
   4   3  29      113.72      146.06     72.40 o
   5   3  29        3.64       48.07     80.13 o
   6   3  29       36.29       35.14     97.10 o
   0   4  29     5188.48     5449.77    319.63 o
   1   4  29      227.14      190.28     63.90 o
   2   4  29      179.89      130.59     62.13 o
   3   4  29      235.70      204.89     71.34 o
   4   4  29     1226.81     1212.60    138.79 o
   5   4  29      682.51      879.31    144.85 o
   6   4  29      674.63      526.09    133.73 o
   1   5  29      235.59      321.65     73.41 o
   2   5  29     1471.76     1580.92    141.62 o
   3   5  29       16.61       49.96     75.66 o
   4   5  29      359.28      188.62    102.30 o
   5   5  29       42.34       45.32    110.62 o
   6   5  29      814.65      870.71    190.96 o
   0   6  29      172.86      323.87    131.31 o
   1   6  29      943.17      783.84    182.30 o
   2   6  29      222.83      181.91     82.55 o
   3   6  29      283.94      334.89    112.56 o
   4   6  29       38.82       32.05     99.03 o
   5   6  29      324.97      241.33    117.65 o
   6   6  29       26.11      -29.33    189.74 o
   1   7  29      274.00      201.63    111.16 o
   2   7  29     2921.36     2788.88    293.13 o
   3   7  29      271.95      175.66    130.45 o
   4   7  29      824.56      941.78    151.77 o
   5   7  29     1056.81     1051.24    199.91 o
   0   8  29     1997.88     2616.11    272.16 o
   1   8  29       25.86       77.46     99.48 o
   2   8  29      395.07      345.30    152.99 o
   3   8  29      505.90      417.95    186.48 o
   4   8  29      502.65      820.47    256.79 o
   1   9  29        2.83       41.71    127.92 o
   2   9  29       41.67      137.66    130.89 o
   3   9  29        2.60      198.70    188.52 o
   0  10  29      542.47      500.71    239.52 o
   1  10  29       30.92       50.70    185.50 o
   0   0  30     8678.77     8536.97    538.51 o
   1   0  30     2856.39     2803.81    237.12 o
   2   0  30      163.89      246.45    119.64 o
   3   0  30      277.30      269.47    127.50 o
   4   0  30     2691.91     2799.41    256.38 o
   5   0  30     1432.32     1720.30    223.98 o
   6   0  30        5.64       97.21    131.17 o
   7   0  30        0.48     -169.21    169.21 o
   1   1  30        6.99       44.80     63.13 o
   2   1  30      489.30      392.55     88.10 o
   3   1  30      214.96       45.93     72.90 o
   4   1  30        6.50        9.27     72.11 o
   5   1  30       31.11       37.10     77.33 o
   6   1  30       58.50       23.69     86.02 o
   7   1  30      308.23      684.66    264.45 o
   0   2  30      889.09      818.35    147.47 o
   1   2  30      511.74      388.28     84.66 o
   2   2  30        3.01        3.53     66.10 o
   3   2  30      320.59      207.67     85.69 o
   4   2  30      507.83      538.16     94.52 o
   5   2  30      291.05      320.90     99.58 o
   6   2  30       24.60      -18.33     86.72 o
   7   2  30        1.07     -128.88    187.70 o
   1   3  30      752.17      769.67    102.39 o
   2   3  30     2569.01     2606.47    153.47 o
   3   3  30     1375.46     1332.16    122.70 o
   4   3  30       10.89       41.18     74.41 o
   5   3  30      272.07      185.30     93.22 o
   6   3  30      817.72      771.60    146.95 o
   0   4  30      500.49      493.18    111.33 o
   1   4  30      587.84      688.10     88.07 o
   2   4  30      152.40       91.26     62.46 o
   3   4  30        1.76       34.67     66.98 o
   4   4  30      222.76      184.21    143.88 o
   5   4  30      619.54     1147.59    290.17 o
   6   4  30       19.17     -148.68    148.68 o
   1   5  30      149.55       74.33     62.64 o
   2   5  30      511.16      530.97     97.24 o
   3   5  30     1328.44     1501.27    166.56 o
   4   5  30       68.73       48.12    101.35 o
   5   5  30      377.91      236.12    124.50 o
   6   5  30      101.19       87.09    178.25 o
   0   6  30     2157.18     2256.71    250.75 o
   1   6  30      792.63      718.66    142.10 o
   2   6  30      520.01      376.83    101.15 o
   3   6  30      524.99      460.16    218.68 o
   4   6  30      712.61      591.25    137.16 o
   5   6  30     1982.94     1776.75    231.75 o
   1   7  30      110.05        2.61     90.03 o
   2   7  30        1.63       62.43    122.66 o
   3   7  30        4.53     -112.94    112.94 o
   4   7  30      218.68      302.41    195.44 o
   5   7  30       73.85       42.45    188.68 o
   0   8  30     2949.58     2944.53    405.63 o
   1   8  30      362.77      468.31    133.05 o
   2   8  30        0.50      -19.57    138.82 o
   3   8  30      809.85      811.84    262.33 o
   4   8  30      950.24      628.61    239.36 o
   1   9  30     1050.49     1040.10    199.65 o
   2   9  30     1076.63     1120.52    279.19 o
   1   1  31     1787.17     1746.92    142.77 o
   2   1  31      416.31      421.00    100.05 o
   3   1  31     1872.28     2133.52    163.88 o
   4   1  31        3.29      -69.12     69.12 o
   5   1  31      440.29      502.00    110.38 o
   6   1  31      209.30      154.13    140.93 o
   0   2  31     1954.82     1974.19    216.17 o
   1   2  31     1164.69     1125.72    122.30 o
   2   2  31        1.53       61.56     72.36 o
   3   2  31       94.72       44.60     93.09 o
   4   2  31     1139.55     1015.18    128.93 o
   5   2  31     1272.38     1295.49    145.90 o
   6   2  31        5.26      116.54    141.90 o
   1   3  31      266.23      301.55     77.15 o
   2   3  31      134.08       33.99     69.14 o
   3   3  31       58.63      -27.89     65.49 o
   4   3  31      140.04       47.69     83.36 o
   5   3  31        2.16      207.88     98.55 o
   0   4  31      208.24      153.46     97.62 o
   1   4  31     1139.77     1245.51    156.73 o
   2   4  31        7.14       54.57     64.01 o
   3   4  31      975.84      973.74    125.40 o
   4   4  31      190.87      151.15    215.16 o
   5   4  31     1609.98     1790.98    229.33 o
   1   5  31      285.34      397.77     80.38 o
   2   5  31       89.39       -7.07     82.05 o
   3   5  31      369.84      473.30    119.91 o
   4   5  31      165.53      176.73    112.54 o
   5   5  31      353.22      595.29    250.52 o
   0   6  31       64.80      -22.48    111.69 o
   1   6  31        4.93       -5.14     97.91 o
   2   6  31       15.50       -9.10     90.56 o
   3   6  31       51.21      166.44    108.85 o
   4   6  31       50.56       68.09    125.00 o
   5   6  31      116.77       31.37    204.24 o
   1   7  31      723.27      679.13    142.23 o
   2   7  31      418.86      322.73    147.02 o
   3   7  31     1097.70     1122.64    293.13 o
   0   8  31      985.82     1046.88    284.49 o
   1   8  31      151.33       93.73    131.07 o
   2   8  31      312.36      326.36    211.82 o
   0   0  32      737.22      738.11    222.98 o
   1   0  32      103.11       80.32    100.06 o
   2   0  32     1272.07     1196.11    239.76 o
   3   0  32      798.51      527.63    158.74 o
   4   0  32     2386.06     2591.15    309.99 o
   5   0  32       81.88      110.97    132.11 o
   6   0  32      526.18      437.33    254.67 o
   1   1  32       53.38      115.33     76.78 o
   2   1  32     1020.76     1098.26    128.37 o
   3   1  32       55.45       -4.80     77.93 o
   4   1  32       32.93       47.55     85.03 o
   5   1  32       70.02       60.64     87.51 o
   6   1  32     1005.72      806.05    264.77 o
   0   2  32     1710.46     1769.69    208.89 o
   1   2  32       49.94       -3.29     68.48 o
   2   2  32       36.60       86.70     76.88 o
   3   2  32        0.55      -36.39     71.84 o
   4   2  32      570.67      602.51    126.20 o
   5   2  32        7.54       32.54     89.67 o
   6   2  32       52.47      162.61    211.82 o
   1   3  32       95.00       60.72     63.01 o
   2   3  32     3833.30     4218.84    265.45 o
   3   3  32       33.49      -61.88     75.14 o
   4   3  32      527.11      547.94    112.65 o
   5   3  32       47.45       17.62    127.18 o
   0   4  32     2091.45     1820.86    186.99 o
   1   4  32       56.43       63.39     65.65 o
   2   4  32       43.95       38.58     73.88 o
   3   4  32       19.80      -90.02     90.02 o
   4   4  32      173.02      237.17    112.84 o
   5   4  32       22.25      -13.61    171.74 o
   1   5  32       62.79      119.18     89.58 o
   2   5  32     2777.40     3220.57    306.69 o
   3   5  32       79.65       57.87    101.79 o
   4   5  32      294.13      215.08    145.65 o
   0   6  32     4123.28     4426.86    471.13 o
   1   6  32       76.71       85.05    101.71 o
   2   6  32      542.44      372.89    280.46 o
   3   6  32       13.98      168.14    130.78 o
   4   6  32     2343.90     3316.44    406.20 o
   1   7  32      166.90       97.16    128.81 o
   2   7  32      179.69       67.70    185.02 o
   1   1  33      759.54      713.90    111.22 o
   2   1  33      225.20      165.09     86.24 o
   3   1  33      952.85      816.46    121.75 o
   4   1  33       35.30       41.10     87.00 o
   5   1  33       66.59      205.66    143.81 o
   0   2  33     1403.79     1563.33    206.77 o
   1   2  33     1028.95      923.53    123.52 o
   2   2  33       26.47       67.09     76.04 o
   3   2  33      447.22      481.79    142.66 o
   4   2  33      183.46      200.51     99.07 o
   5   2  33      681.75      367.18    225.67 o
   1   3  33      103.62       -8.17     69.05 o
   2   3  33      485.19      377.27     99.63 o
   3   3  33       25.35      -63.93     84.46 o
   4   3  33      154.68       34.11     93.31 o
   0   4  33      396.71      429.77    234.35 o
   1   4  33      719.33      839.62    111.14 o
   2   4  33       55.03        5.81     72.71 o
   3   4  33      789.20      946.77    153.15 o
   4   4  33      425.58      463.88    227.54 o
   1   5  33      525.83      623.64    117.91 o
   2   5  33       14.41      -35.13    120.52 o
   3   5  33      658.94      585.15    242.04 o
   4   5  33      364.59      386.49    225.26 o
   0   6  33      942.21      734.20    255.73 o
   1   6  33        2.37     -114.98    116.88 o
   2   6  33      351.20      262.57    194.79 o
   3   6  33       53.27       32.26    197.81 o
   0   0  34     6804.94     7499.79    550.89 o
   1   0  34      612.88      462.13    140.65 o
   2   0  34       65.83      118.78    117.93 o
   3   0  34       74.93      249.43    141.48 o
   4   0  34     1780.21     1807.47    356.18 o
   1   1  34       50.06       29.44     77.92 o
   2   1  34      333.37      369.01     99.74 o
   3   1  34      709.04      574.34    114.47 o
   4   1  34       98.66      197.65    121.11 o
   0   2  34      666.35      867.73    174.66 o
   1   2  34       35.16       23.57     79.60 o
   2   2  34      207.42      185.52     92.53 o
   3   2  34       91.52        2.47     83.70 o
   4   2  34      222.73      481.97    234.96 o
   1   3  34      631.41      647.88    113.09 o
   2   3  34     1582.85     1590.11    145.80 o
   3   3  34     1015.11      978.02    132.97 o
   4   3  34      331.78      213.12    188.19 o
   0   4  34      160.51       90.27    128.25 o
   1   4  34      394.38      225.67    143.41 o
   2   4  34       59.35        5.56     85.49 o
   3   4  34       16.50      -64.52    169.86 o
   1   5  34      201.21      315.53    192.92 o
   2   5  34      729.88      685.97    233.98 o
   3   5  34      474.37      241.47    202.37 o
   1   1  35       97.79      168.45     89.36 o
   2   1  35     2889.02     2925.80    236.52 o
   3   1  35      116.96      153.90    111.75 o
   4   1  35       24.60      376.39    232.43 o
   0   2  35      705.38      691.91    169.90 o
   1   2  35       23.46      -48.89     80.43 o
   2   2  35       24.50       40.10     85.31 o
   3   2  35       49.26       70.50    148.19 o
   1   3  35       58.18       34.28     85.68 o
   2   3  35       27.66     -115.98    115.98 o
   3   3  35       99.66      184.05    142.29 o
   0   4  35      687.77      752.69    256.30 o
   1   4  35       24.63       20.14    116.64 o
   2   4  35      242.93      342.09    209.95 o
   1   5  35      196.08      136.70    187.13 o
   0   0  36      950.88     1475.97    307.79 o
   1   0  36     1891.98     2303.07    370.44 o
   2   0  36        2.88       90.51    185.02 o
   1   1  36      438.69      192.05    110.02 o
   2   1  36      753.63      981.62    282.70 o
   0   2  36        1.47     -152.51    152.51 o
   1   2  36      681.30      772.01    368.00 o
   2   2  36      204.34      404.90    227.46 o
   1   3  36     1453.18     1274.09    345.96 o
   2   3  36       16.38      404.98    229.25 o
   0   4  36       19.74      206.44    196.99 o
   1   4  36      244.35      278.10    146.87 o
 
